# Supplementary material for: Putative bacterial interactions from metagenomic knowledge with an integrative systems ecology approach
Source: Microbiologyopen. 2015 Dec 17;5(1):106–17. doi: 10.1002/mbo3.315 (PMC4767419; doi:10.1002/mbo3.315)
Supplement: Supplementary file 14 — Data S1. The file SpplementarymaterialsS1.xls contains the list of orthologs between the At. ferrooxidans ATCC23270 and At. ferrooxidans Wenelen strains. [file MBO3-5-106-s014.xls]

## Sheet: Feuille1
ATCC 23270 Metacyc ID	ATCC 23270 GenBank ID	Wenelen ID
GH3S-1	AFE_0001	brl001f_2188
GH3S-2	AFE_0002	brl001f_2189
GH3S-3	AFE_0003	brl001f_2190
GH3S-4	AFE_0004	brl001f_2191
GH3S-5	AFE_0005	brl001f_2192
GH3S-6	AFE_0006	brl001f_2193
GH3S-7	AFE_0007	brl001f_2194
GH3S-8	AFE_0008	brl001f_2195
GH3S-10	AFE_0010	brl001f_2196
GH3S-11	AFE_0011	brl001f_2197
GH3S-12	AFE_0012	brl001f_2198
GH3S-13	AFE_0013	brl001f_2199
GH3S-14	AFE_0014	brl001f_2200
GH3S-15	AFE_0015	brl001f_2201
GH3S-16	AFE_0016	brl001f_2202
GH3S-17	AFE_0017	brl001f_2203
GH3S-18	AFE_0018	brl001f_2204
GH3S-19	AFE_0019	brl001f_2205
GH3S-20	AFE_0020	brl001f_2206
GH3S-21	AFE_0021	brl001f_2207
GH3S-22	AFE_0022	brl001f_2208
GH3S-23	AFE_0023	brl001f_2209
GH3S-24	AFE_0024	brl001f_2210
GH3S-26	AFE_0026	brl001f_2211
GH3S-27	AFE_0027	brl001f_2212
GH3S-28	AFE_0029	brl001f_2215
GH3S-30	AFE_0030	brl001f_2216
GH3S-31	AFE_0031	brl001f_2217
GH3S-32	AFE_0032	brl001f_2218
GH3S-33	AFE_0033	brl001f_2219
GH3S-34	AFE_0034	brl001f_2220
GH3S-36	AFE_0036	brl001f_2221
GH3S-37	AFE_0037	brl001f_2222
GH3S-39	AFE_0039	brl001f_2223
GH3S-40	AFE_0040	brl001f_2224
GH3S-41	AFE_0041	brl001f_2225
GH3S-42	AFE_0042	brl001f_2226
GH3S-43	AFE_0043	brl001f_2227
GH3S-44	AFE_0044	brl001f_2228
GH3S-45	AFE_0045	brl001f_2229
GH3S-46	AFE_0046	brl001f_2230
GH3S-47	AFE_0047	brl001f_2231
GH3S-48	AFE_0048	brl001f_2232
GH3S-49	AFE_0049	brl001f_2233
GH3S-50	AFE_0050	brl001f_2234
GH3S-51	AFE_0051	brl001f_2235
GH3S-52	AFE_0052	brl001f_2236
GH3S-53	AFE_0053	brl001f_2237
GH3S-54	AFE_0054	brl001f_2238
GH3S-55	AFE_0055	brl001f_2239
GH3S-56	AFE_0056	brl001f_2240
GH3S-57	AFE_0057	brl001f_2241
GH3S-58	AFE_0058	brl001f_2242
GH3S-59	AFE_0059	brl001f_2243
GH3S-60	AFE_0060	brl001f_2244
GH3S-61	AFE_0061	brl001f_2245
GH3S-62	AFE_0062	brl001f_2246
GH3S-63	AFE_0063	brl001f_2247
GH3S-64	AFE_0064	brl001f_2248
GH3S-65	AFE_0065	brl001f_2249
GH3S-66	AFE_0066	brl001f_2250
GH3S-67	AFE_0067	brl001f_2251
GH3S-68	AFE_0068	brl001f_2252
GH3S-70	AFE_0070	brl001f_2253
GH3S-71	AFE_0071	brl001f_2254
GH3S-72	AFE_0072	brl001f_2255
GH3S-73	AFE_0073	brl001f_2256
GH3S-74	AFE_0074	brl001f_2257
GH3S-75	AFE_0075	brl001f_2258
GH3S-76	AFE_0076	brl001f_2259
GH3S-77	AFE_0077	brl001f_2260
GH3S-78	AFE_0078	brl001f_2261
GH3S-79	AFE_0079	brl001f_2262
GH3S-80	AFE_0080	brl001f_2263
GH3S-81	AFE_0081	brl001f_2264
GH3S-82	AFE_0082	brl001f_2265
GH3S-85	AFE_0085	brl001f_2267
GH3S-86	AFE_0086	brl001f_2268
GH3S-87	AFE_0087	brl001f_2269
GH3S-88	AFE_0088	brl001f_2270
GH3S-89	AFE_0089	brl001f_2271
GH3S-92	AFE_0092	brl001f_2272
GH3S-94	AFE_0094	brl001f_2274
GH3S-96	AFE_0096	brl001f_2275
GH3S-97	AFE_0097	brl001f_2276
GH3S-98	AFE_0098	brl001f_2277
GH3S-99	AFE_0099	brl001f_2278
GH3S-100	AFE_0100	brl001f_2279
GH3S-101	AFE_0101	brl001f_2280
GH3S-102	AFE_0102	brl001f_2281
GH3S-104	AFE_0104	brl001f_2282
GH3S-105	AFE_0105	brl001f_2283
GH3S-106	AFE_0106	brl001f_2284
GH3S-107	AFE_0107	brl001f_2285
GH3S-108	AFE_0108	brl001f_2286
GH3S-109	AFE_0109	brl001f_2287
GH3S-112	AFE_0112	brl001f_2289
GH3S-114	AFE_0114	brl001f_2290
GH3S-115	AFE_0115	brl001f_2291
GH3S-117	AFE_0117	brl001f_2292
GH3S-119	AFE_0119	brl001f_2293
GH3S-123	AFE_0123	brl001f_2294
GH3S-124	AFE_0124	brl001f_2295
GH3S-125	AFE_0125	brl001f_2296
GH3S-126	AFE_0126	brl001f_2297
GH3S-127	AFE_0127	brl001f_2298
GH3S-128	AFE_0128	brl001f_2361
GH3S-129	AFE_0129	brl001f_2362
GH3S-130	AFE_0130	brl001f_2362
GH3S-131	AFE_0131	brl001f_2363
GH3S-134	AFE_0134	brl001f_2366
GH3S-135	AFE_0135	brl001f_2367
GH3S-137	AFE_0137	brl001f_2368
GH3S-138	AFE_0138	brl001f_2369
GH3S-139	AFE_0139	brl001f_2370
GH3S-140	AFE_0140	brl001f_2371
GH3S-141	AFE_0141	brl001f_2372
GH3S-142	AFE_0142	brl001f_2373
GH3S-143	AFE_0143	brl001f_2374
GH3S-146	AFE_0146	brl001f_2120
GH3S-146	AFE_0146	brl001f_3467
GH3S-147	AFE_0147	brl001f_3349
GH3S-149	AFE_0148	brl001f_3348
GH3S-150	AFE_0150	brl001f_3347
GH3S-151	AFE_0151	brl001f_3346
GH3S-152	AFE_0152	brl001f_3341
GH3S-153	AFE_0153	brl001f_3340
GH3S-154	AFE_0154	brl001f_3339
GH3S-155	AFE_0155	brl001f_3338
GH3S-156	AFE_0156	brl001f_3337
GH3S-157	AFE_0157	brl001f_3336
GH3S-158	AFE_0158	brl001f_3335
GH3S-159	AFE_0159	brl001f_3334
GH3S-160	AFE_0160	brl001f_3333
GH3S-161	AFE_0161	brl001f_3332
GH3S-163	AFE_0163	brl001f_3331
GH3S-164	AFE_0164	brl001f_3330
GH3S-165	AFE_0165	brl001f_3329
GH3S-166	AFE_0166	brl001f_3328
GH3S-167	AFE_0167	brl001f_3327
GH3S-169	AFE_0168	brl001f_3325
GH3S-168	AFE_0169	brl001f_3326
GH3S-170	AFE_0170	brl001f_3324
GH3S-171	AFE_0171	brl001f_3323
GH3S-172	AFE_0172	brl001f_3322
GH3S-173	AFE_0173	brl001f_3321
GH3S-174	AFE_0174	brl001f_3320
GH3S-175	AFE_0175	brl001f_3319
GH3S-176	AFE_0176	brl001f_3318
GH3S-177	AFE_0177	brl001f_3317
GH3S-178	AFE_0178	brl001f_3316
GH3S-179	AFE_0179	brl001f_3315
GH3S-180	AFE_0180	brl001f_3314
GH3S-181	AFE_0181	brl001f_3313
GH3S-183	AFE_0183	brl001f_3312
GH3S-184	AFE_0184	brl001f_3311
GH3S-185	AFE_0185	brl001f_3310
GH3S-186	AFE_0186	brl001f_3309
GH3S-187	AFE_0187	brl001f_3308
GH3S-188	AFE_0188	brl001f_3307
GH3S-189	AFE_0189	brl001f_3306
GH3S-190	AFE_0190	brl001f_3305
GH3S-192	AFE_0191	brl001f_3303
GH3S-191	AFE_0192	brl001f_3304
GH3S-193	AFE_0193	brl001f_3302
GH3S-194	AFE_0194	brl001f_3301
GH3S-195	AFE_0195	brl001f_3300
GH3S-196	AFE_0196	brl001f_3299
GH3S-197	AFE_0197	brl001f_3298
GH3S-198	AFE_0198	brl001f_3297
GH3S-199	AFE_0199	brl001f_3296
GH3S-200	AFE_0200	brl001f_3295
GH3S-201	AFE_0201	brl001f_3294
GH3S-202	AFE_0202	brl001f_3293
GH3S-203	AFE_0203	brl001f_3292
GH3S-204	AFE_0204	brl001f_3291
GH3S-205	AFE_0205	brl001f_3290
GH3S-206	AFE_0206	brl001f_3289
GH3S-207	AFE_0207	brl001f_3288
GH3S-208	AFE_0208	brl001f_3287
GH3S-209	AFE_0209	brl001f_3286
GH3S-210	AFE_0210	brl001f_3285
GH3S-211	AFE_0211	brl001f_3284
GH3S-212	AFE_0212	brl001f_3283
GH3S-214	AFE_0214	brl001f_3282
GH3S-215	AFE_0215	brl001f_3281
GH3S-219	AFE_0218	brl001f_3280
GH3S-220	AFE_0220	brl001f_3279
GH3S-221	AFE_0221	brl001f_3278
GH3S-223	AFE_0223	brl001f_3277
GH3S-225	AFE_0225	brl001f_3275
GH3S-226	AFE_0226	brl001f_3274
GH3S-227	AFE_0227	brl001f_3273
GH3S-228	AFE_0228	brl001f_3272
GH3S-229	AFE_0229	brl001f_3271
GH3S-230	AFE_0230	brl001f_3270
GH3S-231	AFE_0231	brl001f_3269
GH3S-232	AFE_0232	brl001f_3268
GH3S-233	AFE_0233	brl001f_3267
GH3S-234	AFE_0234	brl001f_3266
GH3S-235	AFE_0235	brl001f_3265
GH3S-236	AFE_0236	brl001f_3264
GH3S-237	AFE_0237	brl001f_3263
GH3S-238	AFE_0238	brl001f_3262
GH3S-239	AFE_0239	brl001f_3261
GH3S-240	AFE_0240	brl001f_3260
GH3S-241	AFE_0241	brl001f_3259
GH3S-242	AFE_0242	brl001f_3258
GH3S-243	AFE_0243	brl001f_3257
GH3S-244	AFE_0244	brl001f_3256
GH3S-245	AFE_0245	brl001f_3255
GH3S-246	AFE_0246	brl001f_3254
GH3S-247	AFE_0247	brl001f_3253
GH3S-248	AFE_0248	brl001f_3252
GH3S-249	AFE_0249	brl001f_3251
GH3S-250	AFE_0250	brl001f_3250
GH3S-251	AFE_0251	brl001f_3249
GH3S-252	AFE_0252	brl001f_3248
GH3S-253	AFE_0253	brl001f_3247
GH3S-254	AFE_0254	brl001f_3246
GH3S-255	AFE_0255	brl001f_3245
GH3S-256	AFE_0256	brl001f_3244
GH3S-257	AFE_0257	brl001f_3243
GH3S-258	AFE_0258	brl001f_3242
GH3S-259	AFE_0259	brl001f_3241
GH3S-260	AFE_0260	brl001f_3240
GH3S-261	AFE_0261	brl001f_3239
GH3S-262	AFE_0262	brl001f_3238
GH3S-263	AFE_0263	brl001f_3237
GH3S-264	AFE_0264	brl001f_3236
GH3S-265	AFE_0265	brl001f_3235
GH3S-266	AFE_0266	brl001f_3234
GH3S-267	AFE_0267	brl001f_3233
GH3S-268	AFE_0268	brl001f_3232
GH3S-269	AFE_0269	brl001f_3231
GH3S-270	AFE_0270	brl001f_3230
GH3S-272	AFE_0272	brl001f_3229
GH3S-273	AFE_0273	brl001f_3228
GH3S-274	AFE_0274	brl001f_3227
GH3S-275	AFE_0275	brl001f_3226
GH3S-276	AFE_0276	brl001f_3225
GH3S-278	AFE_0278	brl001f_3223
GH3S-278	AFE_0278	brl001f_3224
GH3S-280	AFE_0279	brl001f_3221
GH3S-279	AFE_0280	brl001f_3222
GH3S-282	AFE_0281	brl001f_3219
GH3S-281	AFE_0282	brl001f_3220
GH3S-283	AFE_0283	brl001f_3218
GH3S-284	AFE_0284	brl001f_3217
GH3S-285	AFE_0285	brl001f_3216
GH3S-286	AFE_0286	brl001f_3215
GH3S-287	AFE_0287	brl001f_3214
GH3S-288	AFE_0288	brl001f_3213
GH3S-290	AFE_0289	brl001f_3212
GH3S-291	AFE_0291	brl001f_3211
GH3S-292	AFE_0292	brl001f_3210
GH3S-293	AFE_0293	brl001f_3209
GH3S-294	AFE_0294	brl001f_3208
GH3S-295	AFE_0295	brl001f_3207
GH3S-296	AFE_0296	brl001f_3206
GH3S-297	AFE_0297	brl001f_3205
GH3S-298	AFE_0298	brl001f_3204
GH3S-299	AFE_0299	brl001f_3203
GH3S-300	AFE_0300	brl001f_3202
GH3S-301	AFE_0301	brl001f_3201
GH3S-302	AFE_0302	brl001f_3200
GH3S-303	AFE_0303	brl001f_3199
GH3S-304	AFE_0304	brl001f_3198
GH3S-305	AFE_0305	brl001f_3197
GH3S-306	AFE_0306	brl001f_3196
GH3S-311	AFE_0311	brl001f_3182
GH3S-311	AFE_0311	brl001f_3194
GH3S-311	AFE_0311	brl001f_3195
GH3S-313	AFE_0313	brl001f_3193
GH3S-314	AFE_0314	brl001f_3192
GH3S-315	AFE_0315	brl001f_3191
GH3S-316	AFE_0316	brl001f_3190
GH3S-317	AFE_0317	brl001f_3189
GH3S-318	AFE_0318	brl001f_3188
GH3S-320	AFE_0320	brl001f_3187
GH3S-321	AFE_0321	brl001f_3186
GH3S-322	AFE_0322	brl001f_3185
GH3S-323	AFE_0323	brl001f_3184
GH3S-324	AFE_0324	brl001f_3183
GH3S-325	AFE_0325	brl001f_3182
GH3S-325	AFE_0325	brl001f_3194
GH3S-325	AFE_0325	brl001f_3195
GH3S-326	AFE_0326	brl001f_3181
GH3S-327	AFE_0327	brl001f_3180
GH3S-328	AFE_0328	brl001f_3179
GH3S-329	AFE_0329	brl001f_3178
GH3S-330	AFE_0330	brl001f_3177
GH3S-331	AFE_0331	brl001f_3176
GH3S-332	AFE_0332	brl001f_3175
GH3S-333	AFE_0333	brl001f_3174
GH3S-334	AFE_0334	brl001f_3173
GH3S-336	AFE_0336	brl001f_3172
GH3S-337	AFE_0337	brl001f_3171
GH3S-338	AFE_0338	brl001f_3170
GH3S-339	AFE_0339	brl001f_3169
GH3S-341	AFE_0341	brl001f_3168
GH3S-342	AFE_0342	brl001f_3167
GH3S-344	AFE_0344	brl001f_3166
GH3S-346	AFE_0346	brl001f_3165
GH3S-347	AFE_0347	brl001f_3164
GH3S-348	AFE_0348	brl001f_3163
GH3S-349	AFE_0349	brl001f_3162
GH3S-351	AFE_0351	brl001f_3161
GH3S-352	AFE_0352	brl001f_3160
GH3S-353	AFE_0353	brl001f_3159
GH3S-354	AFE_0354	brl001f_3158
GH3S-355	AFE_0355	brl001f_3157
GH3S-356	AFE_0356	brl001f_3156
GH3S-357	AFE_0357	brl001f_3155
GH3S-358	AFE_0358	brl001f_3154
GH3S-359	AFE_0359	brl001f_3153
GH3S-360	AFE_0360	brl001f_3152
GH3S-361	AFE_0361	brl001f_3151
GH3S-362	AFE_0362	brl001f_3150
GH3S-363	AFE_0363	brl001f_3149
GH3S-364	AFE_0364	brl001f_3148
GH3S-365	AFE_0365	brl001f_3147
GH3S-366	AFE_0366	brl001f_3146
GH3S-367	AFE_0367	brl001f_3145
GH3S-368	AFE_0368	brl001f_3144
GH3S-369	AFE_0369	brl001f_3143
GH3S-370	AFE_0370	brl001f_3142
GH3S-371	AFE_0371	brl001f_3141
GH3S-372	AFE_0372	brl001f_3140
GH3S-373	AFE_0373	brl001f_3139
GH3S-374	AFE_0374	brl001f_3138
GH3S-375	AFE_0375	brl001f_3137
GH3S-377	AFE_0377	brl001f_3135
GH3S-378	AFE_0378	brl001f_3134
GH3S-379	AFE_0379	brl001f_3133
GH3S-380	AFE_0380	brl001f_3132
GH3S-381	AFE_0381	brl001f_3131
GH3S-382	AFE_0382	brl001f_3130
GH3S-389	AFE_0389	brl001f_3129
GH3S-390	AFE_0390	brl001f_3128
GH3S-391	AFE_0391	brl001f_3127
GH3S-392	AFE_0392	brl001f_3126
GH3S-393	AFE_0393	brl001f_3125
GH3S-394	AFE_0394	brl001f_3124
GH3S-395	AFE_0395	brl001f_3123
GH3S-396	AFE_0396	brl001f_3122
GH3S-397	AFE_0397	brl001f_3121
GH3S-398	AFE_0398	brl001f_3120
GH3S-399	AFE_0399	brl001f_3119
GH3S-400	AFE_0400	brl001f_3118
GH3S-401	AFE_0401	brl001f_3117
GH3S-402	AFE_0402	brl001f_3116
GH3S-403	AFE_0403	brl001f_3115
GH3S-404	AFE_0404	brl001f_3114
GH3S-405	AFE_0405	brl001f_3113
GH3S-406	AFE_0406	brl001f_3112
GH3S-407	AFE_0407	brl001f_3111
GH3S-408	AFE_0408	brl001f_3110
GH3S-409	AFE_0409	brl001f_3109
GH3S-411	AFE_0411	brl001f_3108
GH3S-413	AFE_0413	brl001f_3107
GH3S-414	AFE_0414	brl001f_3106
GH3S-416	AFE_0416	brl001f_3105
GH3S-418	AFE_0418	brl001f_3104
GH3S-419	AFE_0419	brl001f_3103
GH3S-420	AFE_0420	brl001f_3102
GH3S-421	AFE_0421	brl001f_3101
GH3S-422	AFE_0422	brl001f_3100
GH3S-423	AFE_0423	brl001f_3099
GH3S-424	AFE_0424	brl001f_3098
GH3S-425	AFE_0425	brl001f_3097
GH3S-426	AFE_0426	brl001f_3096
GH3S-427	AFE_0427	brl001f_3095
GH3S-428	AFE_0428	brl001f_3094
GH3S-429	AFE_0429	brl001f_3093
GH3S-430	AFE_0430	brl001f_3092
GH3S-431	AFE_0431	brl001f_3091
GH3S-432	AFE_0432	brl001f_3090
GH3S-433	AFE_0433	brl001f_3089
GH3S-434	AFE_0434	brl001f_3088
GH3S-435	AFE_0435	brl001f_3087
GH3S-436	AFE_0436	brl001f_3086
GH3S-437	AFE_0437	brl001f_3085
GH3S-438	AFE_0438	brl001f_3084
GH3S-439	AFE_0439	brl001f_3083
GH3S-441	AFE_0441	brl001f_3082
GH3S-442	AFE_0442	brl001f_3081
GH3S-443	AFE_0443	brl001f_3080
GH3S-444	AFE_0444	brl001f_3079
GH3S-445	AFE_0445	brl001f_3078
GH3S-446	AFE_0446	brl001f_3077
GH3S-447	AFE_0447	brl001f_3076
GH3S-449	AFE_0449	brl001f_3075
GH3S-450	AFE_0450	brl001f_3074
GH3S-451	AFE_0451	brl001f_3073
GH3S-452	AFE_0452	brl001f_3072
GH3S-453	AFE_0453	brl001f_3071
GH3S-454	AFE_0454	brl001f_3070
GH3S-456	AFE_0455	brl001f_3069
GH3S-457	AFE_0457	brl001f_3068
GH3S-458	AFE_0458	brl001f_3067
GH3S-459	AFE_0459	brl001f_3066
GH3S-460	AFE_0460	brl001f_3065
GH3S-461	AFE_0461	brl001f_3064
GH3S-462	AFE_0462	brl001f_3063
GH3S-463	AFE_0463	brl001f_3062
GH3S-464	AFE_0464	brl001f_3061
GH3S-465	AFE_0465	brl001f_3060
GH3S-466	AFE_0466	brl001f_3059
GH3S-467	AFE_0467	brl001f_3058
GH3S-468	AFE_0468	brl001f_3057
GH3S-469	AFE_0469	brl001f_3056
GH3S-470	AFE_0470	brl001f_3055
GH3S-471	AFE_0471	brl001f_3054
GH3S-472	AFE_0472	brl001f_3053
GH3S-473	AFE_0473	brl001f_3052
GH3S-474	AFE_0474	brl001f_3051
GH3S-475	AFE_0475	brl001f_3050
GH3S-476	AFE_0476	brl001f_3049
GH3S-477	AFE_0477	brl001f_3048
GH3S-478	AFE_0478	brl001f_3047
GH3S-481	AFE_0480	brl001f_3045
GH3S-482	AFE_0481	brl001f_3044
GH3S-484	AFE_0482	brl001f_3042
GH3S-483	AFE_0483	brl001f_3043
GH3S-485	AFE_0484	brl001f_3041
GH3S-486	AFE_0485	brl001f_3040
GH3S-487	AFE_0486	brl001f_3039
GH3S-488	AFE_0487	brl001f_3038
GH3S-489	AFE_0488	brl001f_3037
GH3S-490	AFE_0489	brl001f_3036
GH3S-492	AFE_0491	brl001f_3035
GH3S-493	AFE_0492	brl001f_3034
GH3S-494	AFE_0493	brl001f_3033
GH3S-497	AFE_0496	brl001f_3031
GH3S-499	AFE_0498	brl001f_3028
GH3S-500	AFE_0499	brl001f_3027
GH3S-503	AFE_0502	brl001f_3026
GH3S-505	AFE_0505	brl001f_3342
GH3S-505	AFE_0505	brl001f_3440
GH3S-507	AFE_0506	brl001f_3343
GH3S-508	AFE_0507	brl001f_3344
GH3S-510	AFE_0509	brl001f_1958
GH3S-510	AFE_0509	brl001f_3432
GH3S-510	AFE_0509	brl001f_3438
GH3S-511	AFE_0510	brl001f_3025
GH3S-511	AFE_0510	brl001f_3466
GH3S-516	AFE_0515	brl001f_3023
GH3S-517	AFE_0516	brl001f_3022
GH3S-518	AFE_0518	brl001f_3021
GH3S-519	AFE_0519	brl001f_3020
GH3S-520	AFE_0520	brl001f_3019
GH3S-521	AFE_0521	brl001f_3018
GH3S-522	AFE_0522	brl001f_3017
GH3S-523	AFE_0523	brl001f_3016
GH3S-524	AFE_0524	brl001f_3015
GH3S-525	AFE_0525	brl001f_3014
GH3S-526	AFE_0526	brl001f_3013
GH3S-527	AFE_0527	brl001f_3012
GH3S-528	AFE_0528	brl001f_3011
GH3S-529	AFE_0529	brl001f_3010
GH3S-530	AFE_0530	brl001f_3009
GH3S-531	AFE_0531	brl001f_3008
GH3S-532	AFE_0532	brl001f_3007
GH3S-534	AFE_0534	brl001f_3006
GH3S-535	AFE_0535	brl001f_3005
GH3S-536	AFE_0536	brl001f_3004
GH3S-537	AFE_0537	brl001f_3003
GH3S-538	AFE_0538	brl001f_3002
GH3S-539	AFE_0539	brl001f_3001
GH3S-540	AFE_0540	brl001f_3000
GH3S-542	AFE_0542	brl001f_2999
GH3S-543	AFE_0543	brl001f_2998
GH3S-544	AFE_0544	brl001f_2997
GH3S-545	AFE_0545	brl001f_2996
GH3S-546	AFE_0546	brl001f_2995
GH3S-547	AFE_0547	brl001f_2994
GH3S-548	AFE_0548	brl001f_2993
GH3S-549	AFE_0549	brl001f_2992
GH3S-550	AFE_0550	brl001f_1955
GH3S-551	AFE_0551	brl001f_2991
GH3S-552	AFE_0552	brl001f_2990
GH3S-553	AFE_0553	brl001f_2989
GH3S-554	AFE_0554	brl001f_2988
GH3S-555	AFE_0555	brl001f_2987
GH3S-556	AFE_0556	brl001f_2986
GH3S-557	AFE_0557	brl001f_2985
GH3S-558	AFE_0558	brl001f_2984
GH3S-559	AFE_0559	brl001f_2983
GH3S-561	AFE_0560	brl001f_2982
GH3S-562	AFE_0562	brl001f_2981
GH3S-563	AFE_0563	brl001f_2980
GH3S-564	AFE_0564	brl001f_2979
GH3S-565	AFE_0565	brl001f_2978
GH3S-566	AFE_0566	brl001f_2977
GH3S-568	AFE_0568	brl001f_2976
GH3S-569	AFE_0569	brl001f_2975
GH3S-570	AFE_0570	brl001f_2974
GH3S-571	AFE_0571	brl001f_2973
GH3S-572	AFE_0572	brl001f_2972
GH3S-574	AFE_0574	brl001f_2971
GH3S-575	AFE_0575	brl001f_2970
GH3S-576	AFE_0576	brl001f_2969
GH3S-577	AFE_0577	brl001f_2968
GH3S-581	AFE_0581	brl001f_2967
GH3S-582	AFE_0582	brl001f_2966
GH3S-585	AFE_0585	brl001f_2964
GH3S-587	AFE_0587	brl001f_2963
GH3S-588	AFE_0588	brl001f_2962
GH3S-589	AFE_0589	brl001f_2961
GH3S-590	AFE_0590	brl001f_2960
GH3S-591	AFE_0591	brl001f_2959
GH3S-592	AFE_0592	brl001f_2958
GH3S-593	AFE_0593	brl001f_2957
GH3S-594	AFE_0594	brl001f_2956
GH3S-595	AFE_0595	brl001f_2955
GH3S-596	AFE_0596	brl001f_2954
GH3S-597	AFE_0597	brl001f_2953
GH3S-598	AFE_0598	brl001f_2952
GH3S-599	AFE_0599	brl001f_2951
GH3S-601	AFE_0600	brl001f_2949
GH3S-600	AFE_0601	brl001f_2950
GH3S-602	AFE_0602	brl001f_2948
GH3S-603	AFE_0603	brl001f_2947
GH3S-604	AFE_0604	brl001f_2946
GH3S-605	AFE_0605	brl001f_2945
GH3S-606	AFE_0606	brl001f_2941
GH3S-606	AFE_0606	brl001f_2944
GH3S-607	AFE_0607	brl001f_2943
GH3S-609	AFE_0609	brl001f_2942
GH3S-611	AFE_0611	brl001f_2941
GH3S-611	AFE_0611	brl001f_2944
GH3S-612	AFE_0612	brl001f_2940
GH3S-614	AFE_0614	brl001f_2939
GH3S-616	AFE_0616	brl001f_2938
GH3S-617	AFE_0617	brl001f_2937
GH3S-618	AFE_0618	brl001f_2936
GH3S-619	AFE_0619	brl001f_2935
GH3S-621	AFE_0620	brl001f_2933
GH3S-620	AFE_0621	brl001f_2934
GH3S-622	AFE_0622	brl001f_2932
GH3S-623	AFE_0623	brl001f_2931
GH3S-624	AFE_0624	brl001f_2930
GH3S-626	AFE_0626	brl001f_2929
GH3S-627	AFE_0627	brl001f_2928
GH3S-628	AFE_0628	brl001f_2927
GH3S-629	AFE_0629	brl001f_2926
GH3S-630	AFE_0630	brl001f_2925
GH3S-631	AFE_0631	brl001f_2923
GH3S-632	AFE_0632	brl001f_2922
GH3S-633	AFE_0633	brl001f_2921
GH3S-634	AFE_0634	brl001f_2920
GH3S-635	AFE_0635	brl001f_1744
GH3S-635	AFE_0635	brl001f_2919
GH3S-637	AFE_0636	brl001f_2918
GH3S-636	AFE_0637	brl001f_1743
GH3S-636	AFE_0637	brl001f_2919
GH3S-638	AFE_0638	brl001f_2917
GH3S-639	AFE_0639	brl001f_2916
GH3S-640	AFE_0640	brl001f_2915
GH3S-641	AFE_0641	brl001f_2914
GH3S-642	AFE_0642	brl001f_2913
GH3S-643	AFE_0643	brl001f_2912
GH3S-644	AFE_0644	brl001f_2911
GH3S-645	AFE_0645	brl001f_2910
GH3S-647	AFE_0646	brl001f_2908
GH3S-646	AFE_0647	brl001f_2909
GH3S-648	AFE_0648	brl001f_2907
GH3S-650	AFE_0649	brl001f_2906
GH3S-651	AFE_0651	brl001f_2905
GH3S-652	AFE_0652	brl001f_2904
GH3S-653	AFE_0653	brl001f_2903
GH3S-654	AFE_0654	brl001f_2902
GH3S-655	AFE_0655	brl001f_2901
GH3S-657	AFE_0657	brl001f_2900
GH3S-658	AFE_0658	brl001f_2899
GH3S-659	AFE_0659	brl001f_2898
GH3S-660	AFE_0660	brl001f_2897
GH3S-661	AFE_0661	brl001f_2896
GH3S-662	AFE_0662	brl001f_2895
GH3S-663	AFE_0663	brl001f_2894
GH3S-664	AFE_0664	brl001f_2893
GH3S-665	AFE_0665	brl001f_2892
GH3S-666	AFE_0666	brl001f_2891
GH3S-667	AFE_0667	brl001f_2890
GH3S-668	AFE_0668	brl001f_2889
GH3S-669	AFE_0669	brl001f_2888
GH3S-670	AFE_0670	brl001f_2887
GH3S-671	AFE_0671	brl001f_2886
GH3S-672	AFE_0672	brl001f_2885
GH3S-673	AFE_0673	brl001f_2884
GH3S-674	AFE_0674	brl001f_2883
GH3S-675	AFE_0675	brl001f_2882
GH3S-676	AFE_0676	brl001f_2881
GH3S-677	AFE_0677	brl001f_2880
GH3S-678	AFE_0678	brl001f_2879
GH3S-680	AFE_0680	brl001f_2878
GH3S-681	AFE_0681	brl001f_2877
GH3S-683	AFE_0683	brl001f_2876
GH3S-684	AFE_0684	brl001f_2875
GH3S-685	AFE_0685	brl001f_2874
GH3S-687	AFE_0687	brl001f_2873
GH3S-689	AFE_0689	brl001f_2872
GH3S-690	AFE_0690	brl001f_2871
GH3S-692	AFE_0692	brl001f_2870
GH3S-693	AFE_0693	brl001f_2869
GH3S-696	AFE_0696	brl001f_2868
GH3S-697	AFE_0697	brl001f_2867
GH3S-698	AFE_0698	brl001f_2866
GH3S-699	AFE_0699	brl001f_223
GH3S-699	AFE_0699	brl001f_2865
GH3S-700	AFE_0700	brl001f_2864
GH3S-701	AFE_0701	brl001f_2863
GH3S-702	AFE_0702	brl001f_2862
GH3S-703	AFE_0703	brl001f_2861
GH3S-704	AFE_0704	brl001f_2860
GH3S-705	AFE_0705	brl001f_2859
GH3S-706	AFE_0706	brl001f_2858
GH3S-707	AFE_0707	brl001f_2857
GH3S-708	AFE_0708	brl001f_2856
GH3S-709	AFE_0709	brl001f_2854
GH3S-710	AFE_0710	brl001f_2853
GH3S-711	AFE_0711	brl001f_2852
GH3S-712	AFE_0712	brl001f_2851
GH3S-713	AFE_0713	brl001f_2850
GH3S-714	AFE_0714	brl001f_2849
GH3S-715	AFE_0715	brl001f_2848
GH3S-716	AFE_0716	brl001f_2847
GH3S-717	AFE_0717	brl001f_2846
GH3S-718	AFE_0718	brl001f_2845
GH3S-719	AFE_0719	brl001f_2844
GH3S-720	AFE_0720	brl001f_2843
GH3S-721	AFE_0721	brl001f_2842
GH3S-722	AFE_0722	brl001f_2841
GH3S-723	AFE_0723	brl001f_2840
GH3S-724	AFE_0724	brl001f_2839
GH3S-726	AFE_0726	brl001f_2838
GH3S-727	AFE_0727	brl001f_2837
GH3S-728	AFE_0728	brl001f_2836
GH3S-729	AFE_0729	brl001f_2835
GH3S-730	AFE_0730	brl001f_2834
GH3S-731	AFE_0731	brl001f_2833
GH3S-732	AFE_0732	brl001f_2832
GH3S-733	AFE_0733	brl001f_2831
GH3S-734	AFE_0734	brl001f_2830
GH3S-735	AFE_0735	brl001f_2829
GH3S-736	AFE_0736	brl001f_2828
GH3S-737	AFE_0737	brl001f_2827
GH3S-738	AFE_0738	brl001f_2826
GH3S-739	AFE_0739	brl001f_2824
GH3S-739	AFE_0739	brl001f_2825
GH3S-741	AFE_0741	brl001f_2823
GH3S-742	AFE_0742	brl001f_2822
GH3S-743	AFE_0743	brl001f_2821
GH3S-744	AFE_0744	brl001f_2820
GH3S-745	AFE_0745	brl001f_2819
GH3S-746	AFE_0746	brl001f_2818
GH3S-747	AFE_0747	brl001f_2817
GH3S-748	AFE_0748	brl001f_2816
GH3S-750	AFE_0749	brl001f_2814
GH3S-749	AFE_0750	brl001f_2815
GH3S-751	AFE_0751	brl001f_2813
GH3S-752	AFE_0752	brl001f_2812
GH3S-753	AFE_0753	brl001f_2811
GH3S-755	AFE_0755	brl001f_2810
GH3S-756	AFE_0756	brl001f_2809
GH3S-757	AFE_0757	brl001f_2808
GH3S-758	AFE_0758	brl001f_1146
GH3S-758	AFE_0758	brl001f_2807
GH3S-759	AFE_0759	brl001f_1145
GH3S-760	AFE_0760	brl001f_2805
GH3S-762	AFE_0761	brl001f_2804
GH3S-763	AFE_0763	brl001f_2803
GH3S-764	AFE_0764	brl001f_2802
GH3S-765	AFE_0765	brl001f_2801
GH3S-768	AFE_0768	brl001f_2800
GH3S-769	AFE_0769	brl001f_2799
GH3S-770	AFE_0770	brl001f_2798
GH3S-771	AFE_0771	brl001f_2797
GH3S-772	AFE_0772	brl001f_2796
GH3S-773	AFE_0773	brl001f_2795
GH3S-774	AFE_0774	brl001f_2794
GH3S-775	AFE_0775	brl001f_2793
GH3S-776	AFE_0776	brl001f_2792
GH3S-777	AFE_0777	brl001f_2791
GH3S-778	AFE_0778	brl001f_2790
GH3S-779	AFE_0779	brl001f_2789
GH3S-780	AFE_0780	brl001f_2788
GH3S-782	AFE_0782	brl001f_2787
GH3S-783	AFE_0783	brl001f_2786
GH3S-785	AFE_0785	brl001f_2785
GH3S-786	AFE_0786	brl001f_2784
GH3S-787	AFE_0787	brl001f_2783
GH3S-788	AFE_0788	brl001f_2782
GH3S-789	AFE_0789	brl001f_2781
GH3S-790	AFE_0790	brl001f_2780
GH3S-792	AFE_0791	brl001f_2778
GH3S-791	AFE_0792	brl001f_2779
GH3S-793	AFE_0793	brl001f_2777
GH3S-794	AFE_0794	brl001f_2776
GH3S-795	AFE_0795	brl001f_2775
GH3S-796	AFE_0796	brl001f_2774
GH3S-797	AFE_0797	brl001f_2773
GH3S-798	AFE_0798	brl001f_2772
GH3S-799	AFE_0799	brl001f_2771
GH3S-800	AFE_0800	brl001f_2770
GH3S-802	AFE_0802	brl001f_2769
GH3S-804	AFE_0804	brl001f_2768
GH3S-805	AFE_0805	brl001f_2767
GH3S-806	AFE_0806	brl001f_2766
GH3S-808	AFE_0808	brl001f_2765
GH3S-809	AFE_0809	brl001f_2764
GH3S-810	AFE_0810	brl001f_2763
GH3S-813	AFE_0813	brl001f_2762
GH3S-814	AFE_0814	brl001f_2761
GH3S-815	AFE_0815	brl001f_2760
GH3S-816	AFE_0817	brl001f_2759
GH3S-818	AFE_0818	brl001f_2758
GH3S-821	AFE_0821	brl001f_2757
GH3S-823	AFE_0822	brl001f_2756
GH3S-824	AFE_0824	brl001f_2755
GH3S-826	AFE_0826	brl001f_2754
GH3S-827	AFE_0827	brl001f_2753
GH3S-828	AFE_0828	brl001f_2752
GH3S-829	AFE_0829	brl001f_2751
GH3S-830	AFE_0831	brl001f_3342
GH3S-830	AFE_0831	brl001f_3440
GH3S-832	AFE_0832	brl001f_3343
GH3S-833	AFE_0833	brl001f_1958
GH3S-833	AFE_0833	brl001f_3432
GH3S-833	AFE_0833	brl001f_3438
GH3S-835	AFE_0835	brl001f_3344
GH3S-836	AFE_0836	brl001f_3025
GH3S-836	AFE_0836	brl001f_3466
GH3S-837	AFE_0837	brl001f_3024
GH3S-840	AFE_0840	brl001f_2750
GH3S-841	AFE_0841	brl001f_2749
GH3S-842	AFE_0842	brl001f_2748
GH3S-845	AFE_0845	brl001f_2747
GH3S-846	AFE_0846	brl001f_2746
GH3S-847	AFE_0847	brl001f_2745
GH3S-848	AFE_0848	brl001f_2744
GH3S-849	AFE_0849	brl001f_2743
GH3S-850	AFE_0850	brl001f_2742
GH3S-851	AFE_0851	brl001f_2741
GH3S-853	AFE_0853	brl001f_2740
GH3S-854	AFE_0854	brl001f_2739
GH3S-857	AFE_0857	brl001f_2738
GH3S-858	AFE_0858	brl001f_2737
GH3S-859	AFE_0859	brl001f_2736
GH3S-860	AFE_0860	brl001f_2735
GH3S-861	AFE_0861	brl001f_2734
GH3S-861	AFE_0861	brl001f_3369
GH3S-862	AFE_0862	brl001f_2733
GH3S-862	AFE_0862	brl001f_3368
GH3S-863	AFE_0863	brl001f_2732
GH3S-863	AFE_0863	brl001f_3367
GH3S-864	AFE_0864	brl001f_2731
GH3S-864	AFE_0864	brl001f_3366
GH3S-864	AFE_0864	brl001f_3412
GH3S-866	AFE_0865	brl001f_2729
GH3S-865	AFE_0866	brl001f_2730
GH3S-869	AFE_0869	brl001f_2726
GH3S-870	AFE_0870	brl001f_2725
GH3S-871	AFE_0871	brl001f_2724
GH3S-872	AFE_0872	brl001f_2723
GH3S-875	AFE_0875	brl001f_2720
GH3S-876	AFE_0876	brl001f_2719
GH3S-879	AFE_0879	brl001f_2717
GH3S-881	AFE_0881	brl001f_2715
GH3S-882	AFE_0882	brl001f_2714
GH3S-887	AFE_0888	brl001f_2712
GH3S-889	AFE_0889	brl001f_2711
GH3S-890	AFE_0890	brl001f_2710
GH3S-892	AFE_0892	brl001f_2709
GH3S-893	AFE_0893	brl001f_2708
GH3S-894	AFE_0894	brl001f_2707
GH3S-895	AFE_0895	brl001f_2706
GH3S-896	AFE_0896	brl001f_2705
GH3S-898	AFE_0898	brl001f_2704
GH3S-899	AFE_0899	brl001f_2703
GH3S-900	AFE_0900	brl001f_2702
GH3S-901	AFE_0901	brl001f_2701
GH3S-902	AFE_0902	brl001f_2700
GH3S-903	AFE_0903	brl001f_2699
GH3S-905	AFE_0905	brl001f_2698
GH3S-906	AFE_0906	brl001f_2697
GH3S-907	AFE_0907	brl001f_2696
GH3S-908	AFE_0908	brl001f_2695
GH3S-909	AFE_0909	brl001f_2694
GH3S-910	AFE_0910	brl001f_2693
GH3S-911	AFE_0911	brl001f_2692
GH3S-912	AFE_0912	brl001f_2690
GH3S-912	AFE_0912	brl001f_2691
GH3S-914	AFE_0914	brl001f_2689
GH3S-918	AFE_0918	brl001f_2687
GH3S-919	AFE_0919	brl001f_2686
GH3S-920	AFE_0920	brl001f_2685
GH3S-922	AFE_0922	brl001f_2684
GH3S-923	AFE_0923	brl001f_2683
GH3S-924	AFE_0924	brl001f_2682
GH3S-925	AFE_0925	brl001f_2681
GH3S-926	AFE_0926	brl001f_2680
GH3S-927	AFE_0927	brl001f_2679
GH3S-928	AFE_0928	brl001f_2678
GH3S-929	AFE_0929	brl001f_2677
GH3S-930	AFE_0930	brl001f_2676
GH3S-932	AFE_0932	brl001f_2675
GH3S-933	AFE_0933	brl001f_2674
GH3S-934	AFE_0934	brl001f_2673
GH3S-935	AFE_0935	brl001f_2672
GH3S-936	AFE_0936	brl001f_2671
GH3S-937	AFE_0937	brl001f_2670
GH3S-938	AFE_0938	brl001f_2669
GH3S-939	AFE_0939	brl001f_2668
GH3S-941	AFE_0941	brl001f_2667
GH3S-942	AFE_0942	brl001f_2666
GH3S-943	AFE_0943	brl001f_2665
GH3S-944	AFE_0944	brl001f_2664
GH3S-945	AFE_0945	brl001f_2663
GH3S-947	AFE_0948	brl001f_2662
GH3S-948	AFE_0949	brl001f_2661
GH3S-949	AFE_0950	brl001f_2660
GH3S-950	AFE_0951	brl001f_2659
GH3S-952	AFE_0953	brl001f_2658
GH3S-953	AFE_0954	brl001f_2657
GH3S-954	AFE_0955	brl001f_2656
GH3S-955	AFE_0956	brl001f_2655
GH3S-956	AFE_0957	brl001f_2654
GH3S-958	AFE_0958	brl001f_2652
GH3S-957	AFE_0959	brl001f_2653
GH3S-959	AFE_0960	brl001f_2651
GH3S-960	AFE_0961	brl001f_2650
GH3S-961	AFE_0962	brl001f_2649
GH3S-962	AFE_0963	brl001f_2648
GH3S-963	AFE_0964	brl001f_2647
GH3S-964	AFE_0965	brl001f_2646
GH3S-965	AFE_0966	brl001f_2645
GH3S-966	AFE_0967	brl001f_2644
GH3S-967	AFE_0968	brl001f_2643
GH3S-970	AFE_0971	brl001f_2642
GH3S-971	AFE_0972	brl001f_2641
GH3S-972	AFE_0973	brl001f_2640
GH3S-974	AFE_0975	brl001f_2639
GH3S-975	AFE_0976	brl001f_2638
GH3S-976	AFE_0977	brl001f_2637
GH3S-977	AFE_0978	brl001f_2636
GH3S-978	AFE_0979	brl001f_2635
GH3S-979	AFE_0980	brl001f_2634
GH3S-980	AFE_0981	brl001f_2633
GH3S-981	AFE_0982	brl001f_2632
GH3S-982	AFE_0983	brl001f_2631
GH3S-983	AFE_0984	brl001f_2630
GH3S-984	AFE_0985	brl001f_2629
GH3S-985	AFE_0986	brl001f_2628
GH3S-986	AFE_0987	brl001f_2627
GH3S-987	AFE_0988	brl001f_2626
GH3S-988	AFE_0989	brl001f_2625
GH3S-990	AFE_0991	brl001f_2624
GH3S-991	AFE_0992	brl001f_2623
GH3S-992	AFE_0993	brl001f_2622
GH3S-1008	AFE_1009	brl001f_1905
GH3S-1011	AFE_1012	brl001f_1904
GH3S-1012	AFE_1013	brl001f_1903
GH3S-1014	AFE_1015	brl001f_1901
GH3S-1020	AFE_1021	brl001f_1895
GH3S-1024	AFE_1025	brl001f_1891
GH3S-1059	AFE_1062	brl001f_1877
GH3S-1079	AFE_1081	brl001f_1860
GH3S-1080	AFE_1082	brl001f_1859
GH3S-1081	AFE_1084	brl001f_1858
GH3S-1094	AFE_1096	brl001f_1844
GH3S-1101	AFE_1103	brl001f_1839
GH3S-1108	AFE_1110	brl001f_1955
GH3S-1110	AFE_1112	brl001f_1831
GH3S-1125	AFE_1127	brl001f_1027
GH3S-1140	AFE_1142	brl001f_1955
GH3S-1202	AFE_1204	brl001f_1780
GH3S-1203	AFE_1205	brl001f_1779
GH3S-1214	AFE_1216	brl001f_142
GH3S-1227	AFE_1229	brl001f_156
GH3S-1228	AFE_1230	brl001f_157
GH3S-1229	AFE_1231	brl001f_158
GH3S-1230	AFE_1232	brl001f_159
GH3S-1235	AFE_1237	brl001f_160
GH3S-1239	AFE_1242	brl001f_164
GH3S-1251	AFE_1252	brl001f_173
GH3S-1252	AFE_1254	brl001f_175
GH3S-1263	AFE_1265	brl001f_1955
GH3S-1293	AFE_1295	brl001f_2864
GH3S-1294	AFE_1296	brl001f_223
GH3S-1294	AFE_1296	brl001f_2865
GH3S-1321	AFE_1323	brl001f_232
GH3S-1323	AFE_1325	brl001f_233
GH3S-1327	AFE_1329	brl001f_237
GH3S-1331	AFE_1333	brl001f_950
GH3S-1334	AFE_1336	brl001f_948
GH3S-1336	AFE_1338	brl001f_1934
GH3S-1338	AFE_1340	brl001f_1932
GH3S-1339	AFE_1341	brl001f_1931
GH3S-1353	AFE_1355	brl001f_1920
GH3S-1361	AFE_1363	brl001f_1918
GH3S-1364	AFE_1366	brl001f_2174
GH3S-1385	AFE_1387	brl001f_2621
GH3S-1386	AFE_1388	brl001f_2620
GH3S-1388	AFE_1389	brl001f_2618
GH3S-1387	AFE_1390	brl001f_2619
GH3S-1389	AFE_1391	brl001f_2617
GH3S-1391	AFE_1392	brl001f_2616
GH3S-1392	AFE_1394	brl001f_2615
GH3S-1393	AFE_1395	brl001f_2614
GH3S-1394	AFE_1396	brl001f_2613
GH3S-1395	AFE_1397	brl001f_2612
GH3S-1396	AFE_1398	brl001f_2611
GH3S-1397	AFE_1399	brl001f_2610
GH3S-1398	AFE_1400	brl001f_2609
GH3S-1399	AFE_1401	brl001f_2608
GH3S-1400	AFE_1402	brl001f_2607
GH3S-1401	AFE_1403	brl001f_2606
GH3S-1402	AFE_1404	brl001f_2605
GH3S-1403	AFE_1405	brl001f_2604
GH3S-1404	AFE_1406	brl001f_2603
GH3S-1405	AFE_1407	brl001f_2602
GH3S-1406	AFE_1408	brl001f_2601
GH3S-1408	AFE_1412	brl001f_2600
GH3S-1409	AFE_1413	brl001f_2599
GH3S-1410	AFE_1414	brl001f_2598
GH3S-1411	AFE_1415	brl001f_2597
GH3S-1413	AFE_1417	brl001f_2596
GH3S-1414	AFE_1418	brl001f_2595
GH3S-1415	AFE_1419	brl001f_2594
GH3S-1418	AFE_1422	brl001f_2592
GH3S-1418	AFE_1422	brl001f_860
GH3S-1419	AFE_1423	brl001f_2591
GH3S-1421	AFE_1425	brl001f_2590
GH3S-1421	AFE_1425	brl001f_866
GH3S-1423	AFE_1426	brl001f_2588
GH3S-1422	AFE_1427	brl001f_2589
GH3S-1422	AFE_1427	brl001f_865
GH3S-1424	AFE_1428	brl001f_2587
GH3S-1425	AFE_1429	brl001f_2586
GH3S-1426	AFE_1430	brl001f_2585
GH3S-1427	AFE_1431	brl001f_2584
GH3S-1429	AFE_1433	brl001f_2583
GH3S-1430	AFE_1434	brl001f_2582
GH3S-1431	AFE_1435	brl001f_2581
GH3S-1432	AFE_1436	brl001f_2580
GH3S-1433	AFE_1437	brl001f_2579
GH3S-1434	AFE_1438	brl001f_2578
GH3S-1435	AFE_1439	brl001f_2577
GH3S-1436	AFE_1440	brl001f_2576
GH3S-1437	AFE_1441	brl001f_2575
GH3S-1439	AFE_1443	brl001f_2574
GH3S-1440	AFE_1444	brl001f_2573
GH3S-1441	AFE_1445	brl001f_2572
GH3S-1442	AFE_1446	brl001f_2571
GH3S-1443	AFE_1447	brl001f_2570
GH3S-1444	AFE_1448	brl001f_2569
GH3S-1445	AFE_1449	brl001f_2568
GH3S-1446	AFE_1450	brl001f_2567
GH3S-1447	AFE_1451	brl001f_2566
GH3S-1448	AFE_1452	brl001f_2565
GH3S-1449	AFE_1453	brl001f_2564
GH3S-1450	AFE_1454	brl001f_2563
GH3S-1451	AFE_1455	brl001f_2562
GH3S-1452	AFE_1456	brl001f_2561
GH3S-1453	AFE_1457	brl001f_2560
GH3S-1454	AFE_1458	brl001f_2559
GH3S-1455	AFE_1459	brl001f_2558
GH3S-1456	AFE_1460	brl001f_2557
GH3S-1457	AFE_1461	brl001f_2556
GH3S-1458	AFE_1462	brl001f_2555
GH3S-1460	AFE_1463	brl001f_2553
GH3S-1459	AFE_1464	brl001f_2554
GH3S-1462	AFE_1466	brl001f_2552
GH3S-1463	AFE_1467	brl001f_2551
GH3S-1464	AFE_1468	brl001f_2550
GH3S-1465	AFE_1469	brl001f_2549
GH3S-1467	AFE_1470	brl001f_2546
GH3S-1466	AFE_1471	brl001f_2548
GH3S-1468	AFE_1472	brl001f_2545
GH3S-1469	AFE_1473	brl001f_2544
GH3S-1470	AFE_1474	brl001f_2543
GH3S-1471	AFE_1475	brl001f_2542
GH3S-1472	AFE_1476	brl001f_2541
GH3S-1473	AFE_1477	brl001f_2540
GH3S-1474	AFE_1478	brl001f_2539
GH3S-1475	AFE_1479	brl001f_2538
GH3S-1476	AFE_1480	brl001f_2537
GH3S-1478	AFE_1482	brl001f_2536
GH3S-1479	AFE_1483	brl001f_2535
GH3S-1480	AFE_1484	brl001f_2534
GH3S-1481	AFE_1485	brl001f_2533
GH3S-1482	AFE_1486	brl001f_2532
GH3S-1483	AFE_1487	brl001f_2531
GH3S-1485	AFE_1489	brl001f_2530
GH3S-1486	AFE_1490	brl001f_2529
GH3S-1487	AFE_1491	brl001f_2528
GH3S-1488	AFE_1492	brl001f_2527
GH3S-1489	AFE_1493	brl001f_2526
GH3S-1490	AFE_1494	brl001f_2525
GH3S-1491	AFE_1495	brl001f_2524
GH3S-1492	AFE_1496	brl001f_2523
GH3S-1493	AFE_1497	brl001f_2522
GH3S-1494	AFE_1498	brl001f_2521
GH3S-1495	AFE_1499	brl001f_2520
GH3S-1496	AFE_1500	brl001f_2519
GH3S-1497	AFE_1501	brl001f_2518
GH3S-1498	AFE_1502	brl001f_2517
GH3S-1499	AFE_1503	brl001f_2516
GH3S-1500	AFE_1504	brl001f_2515
GH3S-1501	AFE_1505	brl001f_2514
GH3S-1502	AFE_1506	brl001f_2513
GH3S-1503	AFE_1507	brl001f_2512
GH3S-1504	AFE_1508	brl001f_2511
GH3S-1505	AFE_1509	brl001f_2510
GH3S-1506	AFE_1510	brl001f_2509
GH3S-1507	AFE_1511	brl001f_2508
GH3S-1508	AFE_1512	brl001f_2507
GH3S-1509	AFE_1513	brl001f_2506
GH3S-1510	AFE_1514	brl001f_2505
GH3S-1511	AFE_1515	brl001f_2504
GH3S-1512	AFE_1516	brl001f_2503
GH3S-1513	AFE_1517	brl001f_2502
GH3S-1515	AFE_1519	brl001f_2501
GH3S-1516	AFE_1520	brl001f_2500
GH3S-1517	AFE_1521	brl001f_2499
GH3S-1518	AFE_1522	brl001f_2498
GH3S-1519	AFE_1523	brl001f_2497
GH3S-1520	AFE_1524	brl001f_2496
GH3S-1521	AFE_1525	brl001f_2495
GH3S-1522	AFE_1527	brl001f_2494
GH3S-1525	AFE_1529	brl001f_2493
GH3S-1526	AFE_1530	brl001f_2492
GH3S-1527	AFE_1531	brl001f_2491
GH3S-1529	AFE_1533	brl001f_2490
GH3S-1530	AFE_1534	brl001f_2489
GH3S-1531	AFE_1535	brl001f_2488
GH3S-1532	AFE_1536	brl001f_2487
GH3S-1533	AFE_1537	brl001f_2486
GH3S-1534	AFE_1538	brl001f_2485
GH3S-1535	AFE_1539	brl001f_2484
GH3S-1536	AFE_1540	brl001f_2483
GH3S-1537	AFE_1541	brl001f_2482
GH3S-1538	AFE_1542	brl001f_2481
GH3S-1539	AFE_1543	brl001f_2480
GH3S-1540	AFE_1544	brl001f_2479
GH3S-1542	AFE_1546	brl001f_2478
GH3S-1544	AFE_1547	brl001f_2476
GH3S-1543	AFE_1548	brl001f_2477
GH3S-1545	AFE_1549	brl001f_2475
GH3S-1546	AFE_1550	brl001f_2474
GH3S-1547	AFE_1551	brl001f_2473
GH3S-1548	AFE_1552	brl001f_2472
GH3S-1549	AFE_1553	brl001f_2471
GH3S-1550	AFE_1554	brl001f_2470
GH3S-1552	AFE_1556	brl001f_2469
GH3S-1553	AFE_1558	brl001f_2301
GH3S-1561	AFE_1565	brl001f_2467
GH3S-1562	AFE_1566	brl001f_2466
GH3S-1563	AFE_1567	brl001f_2465
GH3S-1564	AFE_1568	brl001f_2464
GH3S-1574	AFE_1578	brl001f_2456
GH3S-1577	AFE_1580	brl001f_2455
GH3S-1578	AFE_1582	brl001f_1102
GH3S-1578	AFE_1582	brl001f_2454
GH3S-1579	AFE_1583	brl001f_2453
GH3S-1580	AFE_1584	brl001f_3452
GH3S-1581	AFE_1585	brl001f_3451
GH3S-1582	AFE_1586	brl001f_1106
GH3S-1585	AFE_1589	brl001f_3449
GH3S-1586	AFE_1590	brl001f_2316
GH3S-1586	AFE_1590	brl001f_2319
GH3S-1586	AFE_1590	brl001f_3448
GH3S-1606	AFE_1610	brl001f_1971
GH3S-1608	AFE_1612	brl001f_3391
GH3S-1610	AFE_1614	brl001f_2318
GH3S-1611	AFE_1615	brl001f_75
GH3S-1612	AFE_1616	brl001f_2324
GH3S-1612	AFE_1616	brl001f_76
GH3S-1613	AFE_1617	brl001f_77
GH3S-1615	AFE_1619	brl001f_84
GH3S-1616	AFE_1620	brl001f_85
GH3S-1617	AFE_1621	brl001f_2329
GH3S-1617	AFE_1621	brl001f_3459
GH3S-1617	AFE_1621	brl001f_86
GH3S-1621	AFE_1625	brl001f_87
GH3S-1624	AFE_1628	brl001f_90
GH3S-1627	AFE_1631	brl001f_91
GH3S-1629	AFE_1632	brl001f_93
GH3S-1628	AFE_1633	brl001f_92
GH3S-1630	AFE_1634	brl001f_2329
GH3S-1630	AFE_1634	brl001f_3437
GH3S-1630	AFE_1634	brl001f_3457
GH3S-1630	AFE_1634	brl001f_94
GH3S-1632	AFE_1636	brl001f_2330
GH3S-1633	AFE_1637	brl001f_2331
GH3S-1634	AFE_1638	brl001f_2332
GH3S-1634	AFE_1638	brl001f_3434
GH3S-1635	AFE_1639	brl001f_3433
GH3S-1636	AFE_1640	brl001f_3426
GH3S-1637	AFE_1641	brl001f_3425
GH3S-1638	AFE_1642	brl001f_3424
GH3S-1639	AFE_1643	brl001f_3423
GH3S-1642	AFE_1646	brl001f_3422
GH3S-1642	AFE_1646	brl001f_3468
GH3S-1644	AFE_1648	brl001f_2050
GH3S-1646	AFE_1649	brl001f_2049
GH3S-1647	AFE_1651	brl001f_2048
GH3S-1648	AFE_1652	brl001f_2047
GH3S-1649	AFE_1653	brl001f_2046
GH3S-1650	AFE_1654	brl001f_2045
GH3S-1651	AFE_1655	brl001f_2044
GH3S-1652	AFE_1656	brl001f_2042
GH3S-1652	AFE_1656	brl001f_3388
GH3S-1653	AFE_1657	brl001f_2041
GH3S-1653	AFE_1657	brl001f_3387
GH3S-1654	AFE_1658	brl001f_2039
GH3S-1654	AFE_1658	brl001f_3385
GH3S-1654	AFE_1658	brl001f_3386
GH3S-1656	AFE_1659	brl001f_2037
GH3S-1655	AFE_1660	brl001f_2038
GH3S-1657	AFE_1661	brl001f_2036
GH3S-1658	AFE_1662	brl001f_2035
GH3S-1659	AFE_1663	brl001f_2034
GH3S-1660	AFE_1664	brl001f_2033
GH3S-1661	AFE_1665	brl001f_2032
GH3S-1662	AFE_1666	brl001f_2031
GH3S-1663	AFE_1667	brl001f_2030
GH3S-1664	AFE_1668	brl001f_2029
GH3S-1666	AFE_1670	brl001f_2028
GH3S-1668	AFE_1672	brl001f_2027
GH3S-1669	AFE_1673	brl001f_2026
GH3S-1670	AFE_1674	brl001f_2025
GH3S-1671	AFE_1675	brl001f_2024
GH3S-1672	AFE_1676	brl001f_2023
GH3S-1673	AFE_1677	brl001f_2022
GH3S-1674	AFE_1678	brl001f_2021
GH3S-1676	AFE_1680	brl001f_2020
GH3S-1677	AFE_1681	brl001f_2019
GH3S-1678	AFE_1682	brl001f_2018
GH3S-1679	AFE_1683	brl001f_2017
GH3S-1680	AFE_1684	brl001f_2016
GH3S-1681	AFE_1685	brl001f_2015
GH3S-1682	AFE_1686	brl001f_2014
GH3S-1683	AFE_1687	brl001f_2013
GH3S-1684	AFE_1688	brl001f_2012
GH3S-1685	AFE_1689	brl001f_2011
GH3S-1686	AFE_1690	brl001f_2010
GH3S-1687	AFE_1691	brl001f_2009
GH3S-1688	AFE_1692	brl001f_2008
GH3S-1689	AFE_1693	brl001f_2004
GH3S-1690	AFE_1694	brl001f_2003
GH3S-1690	AFE_1694	brl001f_2339
GH3S-1691	AFE_1695	brl001f_2002
GH3S-1691	AFE_1695	brl001f_2340
GH3S-1692	AFE_1696	brl001f_2001
GH3S-1694	AFE_1698	brl001f_1999
GH3S-1695	AFE_1699	brl001f_1998
GH3S-1695	AFE_1699	brl001f_2344
GH3S-1696	AFE_1700	brl001f_1997
GH3S-1699	AFE_1703	brl001f_1996
GH3S-1701	AFE_1705	brl001f_1995
GH3S-1703	AFE_1706	brl001f_1070
GH3S-1703	AFE_1706	brl001f_1179
GH3S-1703	AFE_1706	brl001f_88
GH3S-1702	AFE_1707	brl001f_1993
GH3S-1702	AFE_1707	brl001f_1994
GH3S-1704	AFE_1708	brl001f_1071
GH3S-1705	AFE_1709	brl001f_1072
GH3S-1705	AFE_1709	brl001f_89
GH3S-1706	AFE_1710	brl001f_1993
GH3S-1707	AFE_1711	brl001f_1992
GH3S-1708	AFE_1712	brl001f_1991
GH3S-1710	AFE_1714	brl001f_1990
GH3S-1711	AFE_1715	brl001f_1989
GH3S-1712	AFE_1716	brl001f_1988
GH3S-1714	AFE_1717	brl001f_1987
GH3S-1715	AFE_1719	brl001f_1986
GH3S-1716	AFE_1720	brl001f_1985
GH3S-1716	AFE_1720	brl001f_2350
GH3S-1717	AFE_1721	brl001f_1984
GH3S-1718	AFE_1722	brl001f_1983
GH3S-1719	AFE_1723	brl001f_1982
GH3S-1721	AFE_1725	brl001f_1981
GH3S-1722	AFE_1726	brl001f_1980
GH3S-1724	AFE_1728	brl001f_1979
GH3S-1725	AFE_1729	brl001f_1978
GH3S-1726	AFE_1730	brl001f_1977
GH3S-1727	AFE_1731	brl001f_1976
GH3S-1729	AFE_1733	brl001f_1975
GH3S-1730	AFE_1734	brl001f_1974
GH3S-1733	AFE_1737	brl001f_2357
GH3S-1734	AFE_1738	brl001f_1973
GH3S-1736	AFE_1740	brl001f_1966
GH3S-1754	AFE_1758	brl001f_1964
GH3S-1756	AFE_1760	brl001f_1963
GH3S-1757	AFE_1761	brl001f_239
GH3S-1759	AFE_1763	brl001f_240
GH3S-1760	AFE_1764	brl001f_241
GH3S-1763	AFE_1766	brl001f_243
GH3S-1762	AFE_1767	brl001f_242
GH3S-1764	AFE_1768	brl001f_244
GH3S-1765	AFE_1769	brl001f_245
GH3S-1766	AFE_1770	brl001f_246
GH3S-1767	AFE_1771	brl001f_247
GH3S-1768	AFE_1772	brl001f_248
GH3S-1770	AFE_1774	brl001f_249
GH3S-1771	AFE_1775	brl001f_250
GH3S-1772	AFE_1776	brl001f_251
GH3S-1773	AFE_1777	brl001f_252
GH3S-1774	AFE_1778	brl001f_253
GH3S-1775	AFE_1779	brl001f_254
GH3S-1776	AFE_1780	brl001f_255
GH3S-1777	AFE_1781	brl001f_256
GH3S-1778	AFE_1782	brl001f_257
GH3S-1779	AFE_1783	brl001f_258
GH3S-1780	AFE_1784	brl001f_259
GH3S-1781	AFE_1785	brl001f_260
GH3S-1782	AFE_1786	brl001f_261
GH3S-1783	AFE_1787	brl001f_262
GH3S-1784	AFE_1788	brl001f_263
GH3S-1785	AFE_1789	brl001f_264
GH3S-1786	AFE_1790	brl001f_265
GH3S-1787	AFE_1791	brl001f_266
GH3S-1788	AFE_1792	brl001f_267
GH3S-1789	AFE_1793	brl001f_268
GH3S-1790	AFE_1794	brl001f_269
GH3S-1792	AFE_1795	brl001f_271
GH3S-1791	AFE_1796	brl001f_270
GH3S-1793	AFE_1797	brl001f_272
GH3S-1794	AFE_1798	brl001f_273
GH3S-1795	AFE_1799	brl001f_274
GH3S-1796	AFE_1800	brl001f_275
GH3S-1797	AFE_1801	brl001f_276
GH3S-1798	AFE_1802	brl001f_277
GH3S-1799	AFE_1803	brl001f_278
GH3S-1802	AFE_1806	brl001f_279
GH3S-1803	AFE_1807	brl001f_280
GH3S-1804	AFE_1808	brl001f_281
GH3S-1805	AFE_1809	brl001f_282
GH3S-1806	AFE_1810	brl001f_283
GH3S-1807	AFE_1811	brl001f_284
GH3S-1808	AFE_1812	brl001f_285
GH3S-1809	AFE_1813	brl001f_286
GH3S-1810	AFE_1814	brl001f_287
GH3S-1811	AFE_1815	brl001f_288
GH3S-1812	AFE_1816	brl001f_289
GH3S-1813	AFE_1817	brl001f_290
GH3S-1814	AFE_1818	brl001f_291
GH3S-1815	AFE_1819	brl001f_292
GH3S-1816	AFE_1820	brl001f_293
GH3S-1817	AFE_1821	brl001f_294
GH3S-1820	AFE_1823	brl001f_296
GH3S-1819	AFE_1824	brl001f_295
GH3S-1821	AFE_1825	brl001f_297
GH3S-1822	AFE_1826	brl001f_298
GH3S-1823	AFE_1827	brl001f_299
GH3S-1824	AFE_1828	brl001f_300
GH3S-1826	AFE_1830	brl001f_378
GH3S-1827	AFE_1831	brl001f_379
GH3S-1828	AFE_1832	brl001f_380
GH3S-1829	AFE_1833	brl001f_381
GH3S-1830	AFE_1834	brl001f_382
GH3S-1832	AFE_1836	brl001f_383
GH3S-1834	AFE_1839	brl001f_386
GH3S-1837	AFE_1841	brl001f_389
GH3S-1839	AFE_1843	brl001f_391
GH3S-1840	AFE_1844	brl001f_392
GH3S-1841	AFE_1845	brl001f_393
GH3S-1843	AFE_1846	brl001f_3381
GH3S-1845	AFE_1848	brl001f_395
GH3S-1846	AFE_1850	brl001f_396
GH3S-1847	AFE_1851	brl001f_397
GH3S-1848	AFE_1852	brl001f_398
GH3S-1849	AFE_1853	brl001f_399
GH3S-1850	AFE_1854	brl001f_400
GH3S-1851	AFE_1855	brl001f_401
GH3S-1852	AFE_1856	brl001f_402
GH3S-1854	AFE_1858	brl001f_403
GH3S-1855	AFE_1859	brl001f_404
GH3S-1856	AFE_1861	brl001f_405
GH3S-1858	AFE_1862	brl001f_406
GH3S-1861	AFE_1865	brl001f_407
GH3S-1863	AFE_1867	brl001f_409
GH3S-1864	AFE_1868	brl001f_410
GH3S-1865	AFE_1869	brl001f_411
GH3S-1866	AFE_1870	brl001f_412
GH3S-1867	AFE_1871	brl001f_413
GH3S-1868	AFE_1872	brl001f_414
GH3S-1869	AFE_1873	brl001f_415
GH3S-1870	AFE_1874	brl001f_416
GH3S-1871	AFE_1875	brl001f_417
GH3S-1872	AFE_1876	brl001f_418
GH3S-1873	AFE_1877	brl001f_419
GH3S-1874	AFE_1878	brl001f_420
GH3S-1875	AFE_1879	brl001f_421
GH3S-1876	AFE_1880	brl001f_422
GH3S-1877	AFE_1881	brl001f_423
GH3S-1878	AFE_1882	brl001f_424
GH3S-1879	AFE_1883	brl001f_425
GH3S-1880	AFE_1884	brl001f_426
GH3S-1881	AFE_1885	brl001f_427
GH3S-1882	AFE_1886	brl001f_428
GH3S-1883	AFE_1887	brl001f_429
GH3S-1884	AFE_1888	brl001f_430
GH3S-1885	AFE_1889	brl001f_431
GH3S-1887	AFE_1891	brl001f_432
GH3S-1888	AFE_1892	brl001f_433
GH3S-1889	AFE_1893	brl001f_434
GH3S-1890	AFE_1894	brl001f_435
GH3S-1891	AFE_1895	brl001f_3413
GH3S-1891	AFE_1895	brl001f_3462
GH3S-1891	AFE_1895	brl001f_436
GH3S-1892	AFE_1896	brl001f_437
GH3S-1893	AFE_1897	brl001f_438
GH3S-1895	AFE_1898	brl001f_439
GH3S-1896	AFE_1900	brl001f_440
GH3S-1897	AFE_1901	brl001f_441
GH3S-1898	AFE_1902	brl001f_442
GH3S-1899	AFE_1903	brl001f_443
GH3S-1901	AFE_1905	brl001f_444
GH3S-1902	AFE_1906	brl001f_445
GH3S-1903	AFE_1907	brl001f_446
GH3S-1904	AFE_1908	brl001f_447
GH3S-1905	AFE_1909	brl001f_448
GH3S-1906	AFE_1910	brl001f_449
GH3S-1907	AFE_1911	brl001f_450
GH3S-1909	AFE_1913	brl001f_452
GH3S-1910	AFE_1914	brl001f_453
GH3S-1911	AFE_1915	brl001f_454
GH3S-1915	AFE_1919	brl001f_455
GH3S-1916	AFE_1920	brl001f_456
GH3S-1917	AFE_1921	brl001f_457
GH3S-1918	AFE_1922	brl001f_458
GH3S-1919	AFE_1923	brl001f_459
GH3S-1920	AFE_1924	brl001f_460
GH3S-1921	AFE_1925	brl001f_461
GH3S-1922	AFE_1926	brl001f_462
GH3S-1923	AFE_1927	brl001f_463
GH3S-1924	AFE_1928	brl001f_464
GH3S-1925	AFE_1929	brl001f_465
GH3S-1926	AFE_1930	brl001f_466
GH3S-1927	AFE_1931	brl001f_467
GH3S-1928	AFE_1932	brl001f_468
GH3S-1929	AFE_1933	brl001f_469
GH3S-1930	AFE_1934	brl001f_470
GH3S-1931	AFE_1935	brl001f_471
GH3S-1932	AFE_1936	brl001f_472
GH3S-1933	AFE_1937	brl001f_473
GH3S-1934	AFE_1938	brl001f_474
GH3S-1935	AFE_1939	brl001f_475
GH3S-1936	AFE_1940	brl001f_476
GH3S-1937	AFE_1941	brl001f_477
GH3S-1938	AFE_1942	brl001f_478
GH3S-1939	AFE_1943	brl001f_479
GH3S-1941	AFE_1945	brl001f_480
GH3S-1943	AFE_1947	brl001f_481
GH3S-1944	AFE_1948	brl001f_482
GH3S-1945	AFE_1949	brl001f_483
GH3S-1946	AFE_1950	brl001f_484
GH3S-1947	AFE_1951	brl001f_486
GH3S-1948	AFE_1952	brl001f_487
GH3S-1949	AFE_1953	brl001f_488
GH3S-1951	AFE_1955	brl001f_489
GH3S-1952	AFE_1956	brl001f_490
GH3S-1953	AFE_1957	brl001f_491
GH3S-1954	AFE_1958	brl001f_492
GH3S-1955	AFE_1959	brl001f_493
GH3S-1956	AFE_1960	brl001f_494
GH3S-1957	AFE_1961	brl001f_495
GH3S-1958	AFE_1962	brl001f_496
GH3S-1959	AFE_1963	brl001f_497
GH3S-1960	AFE_1964	brl001f_498
GH3S-1961	AFE_1965	brl001f_499
GH3S-1962	AFE_1966	brl001f_500
GH3S-1963	AFE_1967	brl001f_501
GH3S-1964	AFE_1968	brl001f_502
GH3S-1965	AFE_1969	brl001f_503
GH3S-1966	AFE_1970	brl001f_504
GH3S-1967	AFE_1971	brl001f_505
GH3S-1968	AFE_1972	brl001f_506
GH3S-1969	AFE_1973	brl001f_507
GH3S-1970	AFE_1974	brl001f_508
GH3S-1971	AFE_1975	brl001f_509
GH3S-1972	AFE_1976	brl001f_510
GH3S-1973	AFE_1977	brl001f_511
GH3S-1974	AFE_1978	brl001f_512
GH3S-1975	AFE_1979	brl001f_513
GH3S-1976	AFE_1980	brl001f_514
GH3S-1977	AFE_1981	brl001f_515
GH3S-1978	AFE_1982	brl001f_516
GH3S-1982	AFE_1986	brl001f_517
GH3S-1983	AFE_1987	brl001f_518
GH3S-1984	AFE_1988	brl001f_519
GH3S-1985	AFE_1989	brl001f_520
GH3S-1986	AFE_1990	brl001f_521
GH3S-1987	AFE_1991	brl001f_522
GH3S-1988	AFE_1992	brl001f_523
GH3S-1989	AFE_1993	brl001f_524
GH3S-1990	AFE_1994	brl001f_525
GH3S-1992	AFE_1997	brl001f_526
GH3S-1993	AFE_1998	brl001f_527
GH3S-1999	AFE_2004	brl001f_530
GH3S-2000	AFE_2005	brl001f_531
GH3S-2001	AFE_2006	brl001f_1468
GH3S-2001	AFE_2006	brl001f_1764
GH3S-2001	AFE_2006	brl001f_532
GH3S-2002	AFE_2007	brl001f_1467
GH3S-2002	AFE_2007	brl001f_1765
GH3S-2002	AFE_2007	brl001f_533
GH3S-2003	AFE_2008	brl001f_1465
GH3S-2003	AFE_2008	brl001f_1767
GH3S-2003	AFE_2008	brl001f_534
GH3S-2006	AFE_2011	brl001f_535
GH3S-2007	AFE_2012	brl001f_536
GH3S-2008	AFE_2013	brl001f_537
GH3S-2009	AFE_2014	brl001f_538
GH3S-2010	AFE_2015	brl001f_539
GH3S-2012	AFE_2017	brl001f_540
GH3S-2013	AFE_2018	brl001f_541
GH3S-2014	AFE_2019	brl001f_542
GH3S-2015	AFE_2020	brl001f_543
GH3S-2016	AFE_2021	brl001f_544
GH3S-2017	AFE_2022	brl001f_545
GH3S-2018	AFE_2023	brl001f_546
GH3S-2019	AFE_2024	brl001f_547
GH3S-2020	AFE_2025	brl001f_548
GH3S-2021	AFE_2026	brl001f_549
GH3S-2022	AFE_2027	brl001f_550
GH3S-2023	AFE_2028	brl001f_551
GH3S-2024	AFE_2029	brl001f_552
GH3S-2026	AFE_2031	brl001f_553
GH3S-2027	AFE_2032	brl001f_554
GH3S-2028	AFE_2033	brl001f_555
GH3S-2029	AFE_2034	brl001f_556
GH3S-2030	AFE_2035	brl001f_557
GH3S-2031	AFE_2036	brl001f_558
GH3S-2032	AFE_2037	brl001f_559
GH3S-2035	AFE_2040	brl001f_560
GH3S-2036	AFE_2041	brl001f_561
GH3S-2038	AFE_2043	brl001f_562
GH3S-2039	AFE_2044	brl001f_563
GH3S-2040	AFE_2045	brl001f_564
GH3S-2043	AFE_2047	brl001f_565
GH3S-2045	AFE_2050	brl001f_566
GH3S-2047	AFE_2052	brl001f_567
GH3S-2048	AFE_2053	brl001f_568
GH3S-2049	AFE_2054	brl001f_569
GH3S-2051	AFE_2056	brl001f_570
GH3S-2052	AFE_2057	brl001f_571
GH3S-2053	AFE_2058	brl001f_572
GH3S-2054	AFE_2059	brl001f_573
GH3S-2055	AFE_2060	brl001f_574
GH3S-2056	AFE_2061	brl001f_575
GH3S-2057	AFE_2062	brl001f_576
GH3S-2058	AFE_2063	brl001f_577
GH3S-2059	AFE_2064	brl001f_578
GH3S-2061	AFE_2066	brl001f_579
GH3S-2062	AFE_2067	brl001f_580
GH3S-2063	AFE_2068	brl001f_581
GH3S-2064	AFE_2069	brl001f_582
GH3S-2065	AFE_2070	brl001f_583
GH3S-2066	AFE_2071	brl001f_584
GH3S-2067	AFE_2072	brl001f_585
GH3S-2069	AFE_2074	brl001f_586
GH3S-2070	AFE_2075	brl001f_587
GH3S-2071	AFE_2076	brl001f_588
GH3S-2072	AFE_2077	brl001f_589
GH3S-2073	AFE_2078	brl001f_590
GH3S-2074	AFE_2079	brl001f_591
GH3S-2075	AFE_2080	brl001f_592
GH3S-2076	AFE_2081	brl001f_593
GH3S-2077	AFE_2082	brl001f_594
GH3S-2078	AFE_2083	brl001f_595
GH3S-2079	AFE_2084	brl001f_596
GH3S-2080	AFE_2085	brl001f_597
GH3S-2081	AFE_2086	brl001f_598
GH3S-2083	AFE_2088	brl001f_599
GH3S-2083	AFE_2088	brl001f_898
GH3S-2084	AFE_2089	brl001f_600
GH3S-2085	AFE_2090	brl001f_601
GH3S-2086	AFE_2091	brl001f_602
GH3S-2087	AFE_2092	brl001f_603
GH3S-2088	AFE_2093	brl001f_604
GH3S-2090	AFE_2095	brl001f_605
GH3S-2092	AFE_2097	brl001f_606
GH3S-2098	AFE_2103	brl001f_608
GH3S-2099	AFE_2104	brl001f_609
GH3S-2105	AFE_2110	brl001f_611
GH3S-2106	AFE_2111	brl001f_612
GH3S-2107	AFE_2112	brl001f_613
GH3S-2108	AFE_2113	brl001f_614
GH3S-2109	AFE_2114	brl001f_615
GH3S-2110	AFE_2115	brl001f_616
GH3S-2111	AFE_2116	brl001f_617
GH3S-2112	AFE_2117	brl001f_618
GH3S-2113	AFE_2118	brl001f_619
GH3S-2114	AFE_2119	brl001f_620
GH3S-2115	AFE_2120	brl001f_621
GH3S-2116	AFE_2121	brl001f_622
GH3S-2117	AFE_2122	brl001f_623
GH3S-2118	AFE_2123	brl001f_624
GH3S-2119	AFE_2124	brl001f_625
GH3S-2121	AFE_2126	brl001f_626
GH3S-2122	AFE_2127	brl001f_627
GH3S-2124	AFE_2129	brl001f_628
GH3S-2125	AFE_2130	brl001f_629
GH3S-2126	AFE_2131	brl001f_630
GH3S-2127	AFE_2132	brl001f_631
GH3S-2128	AFE_2133	brl001f_632
GH3S-2129	AFE_2134	brl001f_633
GH3S-2130	AFE_2135	brl001f_634
GH3S-2131	AFE_2136	brl001f_635
GH3S-2132	AFE_2137	brl001f_636
GH3S-2133	AFE_2138	brl001f_637
GH3S-2134	AFE_2139	brl001f_638
GH3S-2135	AFE_2140	brl001f_639
GH3S-2137	AFE_2142	brl001f_640
GH3S-2138	AFE_2143	brl001f_641
GH3S-2139	AFE_2144	brl001f_642
GH3S-2140	AFE_2145	brl001f_643
GH3S-2141	AFE_2146	brl001f_644
GH3S-2142	AFE_2147	brl001f_645
GH3S-2143	AFE_2148	brl001f_646
GH3S-2144	AFE_2149	brl001f_647
GH3S-2145	AFE_2150	brl001f_648
GH3S-2146	AFE_2151	brl001f_649
GH3S-2147	AFE_2152	brl001f_650
GH3S-2148	AFE_2153	brl001f_651
GH3S-2149	AFE_2154	brl001f_652
GH3S-2150	AFE_2155	brl001f_653
GH3S-2151	AFE_2156	brl001f_654
GH3S-2152	AFE_2157	brl001f_655
GH3S-2153	AFE_2158	brl001f_656
GH3S-2155	AFE_2160	brl001f_657
GH3S-2156	AFE_2161	brl001f_658
GH3S-2158	AFE_2163	brl001f_659
GH3S-2161	AFE_2166	brl001f_660
GH3S-2162	AFE_2167	brl001f_661
GH3S-2163	AFE_2169	brl001f_662
GH3S-2165	AFE_2170	brl001f_663
GH3S-2166	AFE_2171	brl001f_664
GH3S-2167	AFE_2172	brl001f_665
GH3S-2168	AFE_2173	brl001f_666
GH3S-2169	AFE_2174	brl001f_667
GH3S-2170	AFE_2175	brl001f_668
GH3S-2171	AFE_2176	brl001f_669
GH3S-2172	AFE_2177	brl001f_670
GH3S-2173	AFE_2178	brl001f_671
GH3S-2174	AFE_2179	brl001f_672
GH3S-2176	AFE_2180	brl001f_674
GH3S-2175	AFE_2181	brl001f_673
GH3S-2178	AFE_2183	brl001f_675
GH3S-2179	AFE_2184	brl001f_676
GH3S-2180	AFE_2185	brl001f_677
GH3S-2181	AFE_2186	brl001f_678
GH3S-2182	AFE_2187	brl001f_679
GH3S-2183	AFE_2188	brl001f_680
GH3S-2184	AFE_2189	brl001f_681
GH3S-2185	AFE_2190	brl001f_682
GH3S-2187	AFE_2192	brl001f_683
GH3S-2188	AFE_2193	brl001f_684
GH3S-2189	AFE_2194	brl001f_685
GH3S-2190	AFE_2195	brl001f_686
GH3S-2191	AFE_2196	brl001f_687
GH3S-2193	AFE_2197	brl001f_688
GH3S-2194	AFE_2199	brl001f_689
GH3S-2195	AFE_2200	brl001f_690
GH3S-2196	AFE_2201	brl001f_691
GH3S-2198	AFE_2202	brl001f_693
GH3S-2197	AFE_2203	brl001f_692
GH3S-2199	AFE_2204	brl001f_694
GH3S-2200	AFE_2205	brl001f_695
GH3S-2201	AFE_2206	brl001f_696
GH3S-2202	AFE_2207	brl001f_697
GH3S-2203	AFE_2209	brl001f_698
GH3S-2205	AFE_2210	brl001f_699
GH3S-2206	AFE_2211	brl001f_700
GH3S-2207	AFE_2212	brl001f_701
GH3S-2209	AFE_2214	brl001f_702
GH3S-2210	AFE_2215	brl001f_703
GH3S-2212	AFE_2216	brl001f_705
GH3S-2211	AFE_2217	brl001f_704
GH3S-2213	AFE_2218	brl001f_706
GH3S-2214	AFE_2219	brl001f_707
GH3S-2215	AFE_2220	brl001f_708
GH3S-2216	AFE_2221	brl001f_709
GH3S-2217	AFE_2222	brl001f_710
GH3S-2218	AFE_2223	brl001f_711
GH3S-2219	AFE_2224	brl001f_712
GH3S-2220	AFE_2225	brl001f_713
GH3S-2221	AFE_2226	brl001f_714
GH3S-2222	AFE_2227	brl001f_715
GH3S-2223	AFE_2228	brl001f_716
GH3S-2224	AFE_2229	brl001f_717
GH3S-2227	AFE_2232	brl001f_718
GH3S-2228	AFE_2233	brl001f_719
GH3S-2229	AFE_2234	brl001f_720
GH3S-2230	AFE_2235	brl001f_721
GH3S-2232	AFE_2238	brl001f_722
GH3S-2234	AFE_2239	brl001f_723
GH3S-2235	AFE_2240	brl001f_724
GH3S-2237	AFE_2242	brl001f_725
GH3S-2240	AFE_2245	brl001f_726
GH3S-2245	AFE_2250	brl001f_727
GH3S-2246	AFE_2251	brl001f_728
GH3S-2247	AFE_2252	brl001f_729
GH3S-2248	AFE_2253	brl001f_729
GH3S-2249	AFE_2254	brl001f_730
GH3S-2250	AFE_2255	brl001f_731
GH3S-2251	AFE_2256	brl001f_732
GH3S-2252	AFE_2257	brl001f_733
GH3S-2253	AFE_2258	brl001f_734
GH3S-2254	AFE_2259	brl001f_735
GH3S-2255	AFE_2260	brl001f_736
GH3S-2256	AFE_2261	brl001f_737
GH3S-2257	AFE_2262	brl001f_738
GH3S-2258	AFE_2263	brl001f_739
GH3S-2259	AFE_2264	brl001f_740
GH3S-2261	AFE_2266	brl001f_741
GH3S-2262	AFE_2267	brl001f_742
GH3S-2263	AFE_2268	brl001f_743
GH3S-2264	AFE_2269	brl001f_744
GH3S-2265	AFE_2270	brl001f_745
GH3S-2266	AFE_2271	brl001f_746
GH3S-2267	AFE_2272	brl001f_747
GH3S-2268	AFE_2273	brl001f_748
GH3S-2269	AFE_2274	brl001f_749
GH3S-2270	AFE_2275	brl001f_750
GH3S-2271	AFE_2276	brl001f_751
GH3S-2272	AFE_2277	brl001f_752
GH3S-2273	AFE_2278	brl001f_753
GH3S-2274	AFE_2279	brl001f_754
GH3S-2275	AFE_2280	brl001f_755
GH3S-2275	AFE_2280	brl001f_831
GH3S-2275	AFE_2280	brl001f_832
GH3S-2276	AFE_2281	brl001f_756
GH3S-2276	AFE_2281	brl001f_830
GH3S-2277	AFE_2282	brl001f_757
GH3S-2278	AFE_2283	brl001f_758
GH3S-2279	AFE_2284	brl001f_759
GH3S-2280	AFE_2285	brl001f_760
GH3S-2281	AFE_2286	brl001f_761
GH3S-2282	AFE_2287	brl001f_762
GH3S-2283	AFE_2288	brl001f_763
GH3S-2287	AFE_2292	brl001f_765
GH3S-2290	AFE_2295	brl001f_767
GH3S-2291	AFE_2296	brl001f_768
GH3S-2292	AFE_2297	brl001f_769
GH3S-2293	AFE_2298	brl001f_770
GH3S-2294	AFE_2299	brl001f_771
GH3S-2295	AFE_2300	brl001f_772
GH3S-2296	AFE_2301	brl001f_773
GH3S-2297	AFE_2302	brl001f_774
GH3S-2298	AFE_2303	brl001f_775
GH3S-2299	AFE_2304	brl001f_776
GH3S-2300	AFE_2305	brl001f_777
GH3S-2301	AFE_2306	brl001f_778
GH3S-2304	AFE_2309	brl001f_3463
GH3S-2304	AFE_2309	brl001f_779
GH3S-2307	AFE_2312	brl001f_781
GH3S-2309	AFE_2314	brl001f_782
GH3S-2309	AFE_2314	brl001f_850
GH3S-2311	AFE_2316	brl001f_783
GH3S-2313	AFE_2318	brl001f_784
GH3S-2314	AFE_2319	brl001f_785
GH3S-2315	AFE_2320	brl001f_786
GH3S-2316	AFE_2321	brl001f_787
GH3S-2317	AFE_2322	brl001f_788
GH3S-2318	AFE_2323	brl001f_789
GH3S-2319	AFE_2324	brl001f_790
GH3S-2319	AFE_2324	brl001f_791
GH3S-2320	AFE_2325	brl001f_792
GH3S-2322	AFE_2327	brl001f_793
GH3S-2323	AFE_2328	brl001f_794
GH3S-2324	AFE_2329	brl001f_795
GH3S-2325	AFE_2330	brl001f_796
GH3S-2328	AFE_2332	brl001f_798
GH3S-2327	AFE_2333	brl001f_797
GH3S-2331	AFE_2336	brl001f_799
GH3S-2332	AFE_2337	brl001f_800
GH3S-2333	AFE_2338	brl001f_801
GH3S-2334	AFE_2339	brl001f_802
GH3S-2335	AFE_2340	brl001f_803
GH3S-2337	AFE_2341	brl001f_805
GH3S-2336	AFE_2342	brl001f_804
GH3S-2338	AFE_2343	brl001f_806
GH3S-2339	AFE_2344	brl001f_807
GH3S-2340	AFE_2345	brl001f_808
GH3S-2341	AFE_2346	brl001f_809
GH3S-2342	AFE_2347	brl001f_810
GH3S-2343	AFE_2348	brl001f_811
GH3S-2344	AFE_2349	brl001f_812
GH3S-2345	AFE_2350	brl001f_813
GH3S-2346	AFE_2351	brl001f_814
GH3S-2347	AFE_2352	brl001f_815
GH3S-2349	AFE_2354	brl001f_816
GH3S-2350	AFE_2355	brl001f_817
GH3S-2351	AFE_2356	brl001f_818
GH3S-2352	AFE_2357	brl001f_819
GH3S-2353	AFE_2358	brl001f_820
GH3S-2354	AFE_2359	brl001f_1052
GH3S-2355	AFE_2360	brl001f_1053
GH3S-2356	AFE_2361	brl001f_1054
GH3S-2357	AFE_2362	brl001f_1055
GH3S-2358	AFE_2363	brl001f_1056
GH3S-2359	AFE_2364	brl001f_1057
GH3S-2360	AFE_2365	brl001f_1058
GH3S-2361	AFE_2366	brl001f_1059
GH3S-2362	AFE_2367	brl001f_1060
GH3S-2363	AFE_2368	brl001f_1061
GH3S-2364	AFE_2369	brl001f_1062
GH3S-2366	AFE_2371	brl001f_1063
GH3S-2367	AFE_2372	brl001f_1064
GH3S-2368	AFE_2373	brl001f_1065
GH3S-2369	AFE_2374	brl001f_1066
GH3S-2371	AFE_2375	brl001f_1067
GH3S-2372	AFE_2377	brl001f_1068
GH3S-2373	AFE_2378	brl001f_1073
GH3S-2375	AFE_2380	brl001f_1074
GH3S-2376	AFE_2381	brl001f_1075
GH3S-2378	AFE_2383	brl001f_1076
GH3S-2379	AFE_2384	brl001f_1077
GH3S-2380	AFE_2385	brl001f_1078
GH3S-2381	AFE_2386	brl001f_1079
GH3S-2382	AFE_2387	brl001f_1080
GH3S-2383	AFE_2388	brl001f_1081
GH3S-2384	AFE_2389	brl001f_1082
GH3S-2385	AFE_2390	brl001f_1083
GH3S-2387	AFE_2392	brl001f_1085
GH3S-2388	AFE_2393	brl001f_1086
GH3S-2388	AFE_2393	brl001f_2430
GH3S-2389	AFE_2394	brl001f_1087
GH3S-2391	AFE_2396	brl001f_1090
GH3S-2392	AFE_2397	brl001f_3344
GH3S-2394	AFE_2399	brl001f_1958
GH3S-2394	AFE_2399	brl001f_3432
GH3S-2394	AFE_2399	brl001f_3438
GH3S-2395	AFE_2400	brl001f_3439
GH3S-2408	AFE_2413	brl001f_1141
GH3S-2409	AFE_2414	brl001f_82
GH3S-2410	AFE_2415	brl001f_81
GH3S-2414	AFE_2419	brl001f_1142
GH3S-2415	AFE_2420	brl001f_1143
GH3S-2416	AFE_2421	brl001f_1144
GH3S-2417	AFE_2422	brl001f_1145
GH3S-2418	AFE_2423	brl001f_1146
GH3S-2418	AFE_2423	brl001f_2807
GH3S-2419	AFE_2424	brl001f_1147
GH3S-2422	AFE_2427	brl001f_1148
GH3S-2423	AFE_2428	brl001f_1149
GH3S-2424	AFE_2429	brl001f_1150
GH3S-2425	AFE_2430	brl001f_1151
GH3S-2426	AFE_2431	brl001f_1152
GH3S-2427	AFE_2432	brl001f_1955
GH3S-2428	AFE_2433	brl001f_1153
GH3S-2429	AFE_2434	brl001f_1154
GH3S-2429	AFE_2434	brl001f_1155
GH3S-2432	AFE_2437	brl001f_1156
GH3S-2433	AFE_2438	brl001f_1157
GH3S-2434	AFE_2439	brl001f_1158
GH3S-2434	AFE_2439	brl001f_1446
GH3S-2438	AFE_2443	brl001f_1160
GH3S-2440	AFE_2445	brl001f_1161
GH3S-2442	AFE_2447	brl001f_1163
GH3S-2443	AFE_2448	brl001f_1164
GH3S-2444	AFE_2449	brl001f_1165
GH3S-2445	AFE_2450	brl001f_1166
GH3S-2449	AFE_2454	brl001f_1168
GH3S-2452	AFE_2457	brl001f_1169
GH3S-2453	AFE_2458	brl001f_1170
GH3S-2455	AFE_2459	brl001f_1171
GH3S-2456	AFE_2461	brl001f_1172
GH3S-2457	AFE_2462	brl001f_1173
GH3S-2458	AFE_2463	brl001f_1174
GH3S-2459	AFE_2464	brl001f_1175
GH3S-2461	AFE_2466	brl001f_1176
GH3S-2462	AFE_2467	brl001f_1177
GH3S-2463	AFE_2468	brl001f_1178
GH3S-2465	AFE_2470	brl001f_1070
GH3S-2465	AFE_2470	brl001f_1179
GH3S-2465	AFE_2470	brl001f_88
GH3S-2467	AFE_2472	brl001f_1180
GH3S-2468	AFE_2473	brl001f_1181
GH3S-2469	AFE_2474	brl001f_1182
GH3S-2470	AFE_2475	brl001f_1183
GH3S-2472	AFE_2477	brl001f_1184
GH3S-2475	AFE_2480	brl001f_1185
GH3S-2476	AFE_2481	brl001f_1186
GH3S-2477	AFE_2482	brl001f_1187
GH3S-2480	AFE_2485	brl001f_1189
GH3S-2481	AFE_2486	brl001f_1190
GH3S-2482	AFE_2487	brl001f_3460
GH3S-2486	AFE_2491	brl001f_1194
GH3S-2487	AFE_2492	brl001f_1195
GH3S-2489	AFE_2494	brl001f_1196
GH3S-2490	AFE_2495	brl001f_1197
GH3S-2491	AFE_2496	brl001f_1198
GH3S-2492	AFE_2497	brl001f_1199
GH3S-2493	AFE_2498	brl001f_1200
GH3S-2496	AFE_2501	brl001f_1201
GH3S-2497	AFE_2502	brl001f_1202
GH3S-2498	AFE_2503	brl001f_1203
GH3S-2499	AFE_2504	brl001f_1204
GH3S-2500	AFE_2505	brl001f_1205
GH3S-2501	AFE_2506	brl001f_1206
GH3S-2503	AFE_2508	brl001f_1208
GH3S-2504	AFE_2509	brl001f_1209
GH3S-2505	AFE_2510	brl001f_1210
GH3S-2508	AFE_2513	brl001f_1211
GH3S-2509	AFE_2514	brl001f_1212
GH3S-2510	AFE_2515	brl001f_1213
GH3S-2511	AFE_2516	brl001f_1214
GH3S-2512	AFE_2517	brl001f_1215
GH3S-2513	AFE_2519	brl001f_1216
GH3S-2515	AFE_2520	brl001f_1217
GH3S-2517	AFE_2522	brl001f_1218
GH3S-2518	AFE_2523	brl001f_1219
GH3S-2519	AFE_2524	brl001f_1220
GH3S-2521	AFE_2526	brl001f_1221
GH3S-2523	AFE_2527	brl001f_1223
GH3S-2522	AFE_2528	brl001f_1222
GH3S-2524	AFE_2529	brl001f_1224
GH3S-2525	AFE_2530	brl001f_1225
GH3S-2526	AFE_2531	brl001f_1226
GH3S-2527	AFE_2532	brl001f_1227
GH3S-2528	AFE_2533	brl001f_1228
GH3S-2529	AFE_2534	brl001f_1229
GH3S-2530	AFE_2535	brl001f_1230
GH3S-2531	AFE_2536	brl001f_1232
GH3S-2532	AFE_2537	brl001f_1233
GH3S-2533	AFE_2538	brl001f_1234
GH3S-2534	AFE_2539	brl001f_1235
GH3S-2535	AFE_2540	brl001f_1236
GH3S-2536	AFE_2541	brl001f_1237
GH3S-2537	AFE_2542	brl001f_1238
GH3S-2538	AFE_2543	brl001f_1239
GH3S-2539	AFE_2544	brl001f_1240
GH3S-2540	AFE_2545	brl001f_1241
GH3S-2541	AFE_2546	brl001f_1242
GH3S-2542	AFE_2547	brl001f_1243
GH3S-2543	AFE_2548	brl001f_1244
GH3S-2544	AFE_2549	brl001f_1245
GH3S-2545	AFE_2550	brl001f_1246
GH3S-2546	AFE_2551	brl001f_1247
GH3S-2547	AFE_2552	brl001f_1248
GH3S-2548	AFE_2553	brl001f_1249
GH3S-2549	AFE_2554	brl001f_1250
GH3S-2549	AFE_2554	brl001f_1280
GH3S-2550	AFE_2555	brl001f_1251
GH3S-2551	AFE_2556	brl001f_1252
GH3S-2552	AFE_2557	brl001f_1253
GH3S-2553	AFE_2558	brl001f_1254
GH3S-2554	AFE_2559	brl001f_1255
GH3S-2555	AFE_2560	brl001f_1256
GH3S-2556	AFE_2561	brl001f_1257
GH3S-2557	AFE_2562	brl001f_1258
GH3S-2558	AFE_2563	brl001f_1259
GH3S-2560	AFE_2565	brl001f_1260
GH3S-2561	AFE_2566	brl001f_1261
GH3S-2562	AFE_2567	brl001f_1262
GH3S-2563	AFE_2568	brl001f_1263
GH3S-2564	AFE_2569	brl001f_1264
GH3S-2565	AFE_2570	brl001f_1265
GH3S-2566	AFE_2571	brl001f_1266
GH3S-2567	AFE_2572	brl001f_1267
GH3S-2568	AFE_2573	brl001f_1268
GH3S-2569	AFE_2574	brl001f_1269
GH3S-2570	AFE_2575	brl001f_1270
GH3S-2571	AFE_2576	brl001f_1271
GH3S-2572	AFE_2577	brl001f_1272
GH3S-2573	AFE_2578	brl001f_1273
GH3S-2575	AFE_2580	brl001f_1274
GH3S-2576	AFE_2581	brl001f_1275
GH3S-2577	AFE_2582	brl001f_1276
GH3S-2579	AFE_2583	brl001f_1278
GH3S-2578	AFE_2584	brl001f_1277
GH3S-2580	AFE_2585	brl001f_1279
GH3S-2581	AFE_2586	brl001f_1250
GH3S-2581	AFE_2586	brl001f_1280
GH3S-2582	AFE_2587	brl001f_1281
GH3S-2583	AFE_2588	brl001f_1282
GH3S-2584	AFE_2589	brl001f_1283
GH3S-2585	AFE_2590	brl001f_1284
GH3S-2586	AFE_2591	brl001f_1285
GH3S-2588	AFE_2593	brl001f_1286
GH3S-2589	AFE_2594	brl001f_1134
GH3S-2589	AFE_2594	brl001f_1287
GH3S-2590	AFE_2595	brl001f_1288
GH3S-2591	AFE_2596	brl001f_1289
GH3S-2592	AFE_2597	brl001f_1290
GH3S-2594	AFE_2599	brl001f_1724
GH3S-2594	AFE_2599	brl001f_3461
GH3S-2596	AFE_2601	brl001f_1725
GH3S-2598	AFE_2603	brl001f_1292
GH3S-2599	AFE_2604	brl001f_1293
GH3S-2600	AFE_2605	brl001f_1294
GH3S-2602	AFE_2607	brl001f_1295
GH3S-2603	AFE_2608	brl001f_1296
GH3S-2604	AFE_2609	brl001f_1297
GH3S-2605	AFE_2610	brl001f_1298
GH3S-2606	AFE_2611	brl001f_1299
GH3S-2607	AFE_2612	brl001f_1300
GH3S-2608	AFE_2613	brl001f_1301
GH3S-2609	AFE_2614	brl001f_1302
GH3S-2612	AFE_2617	brl001f_1303
GH3S-2613	AFE_2618	brl001f_1304
GH3S-2614	AFE_2619	brl001f_1305
GH3S-2615	AFE_2620	brl001f_1306
GH3S-2616	AFE_2621	brl001f_1307
GH3S-2617	AFE_2622	brl001f_1308
GH3S-2618	AFE_2623	brl001f_1309
GH3S-2619	AFE_2624	brl001f_1310
GH3S-2620	AFE_2625	brl001f_1311
GH3S-2621	AFE_2626	brl001f_1312
GH3S-2622	AFE_2627	brl001f_1313
GH3S-2624	AFE_2629	brl001f_1314
GH3S-2625	AFE_2630	brl001f_1315
GH3S-2627	AFE_2632	brl001f_1316
GH3S-2628	AFE_2633	brl001f_1317
GH3S-2629	AFE_2634	brl001f_1318
GH3S-2630	AFE_2635	brl001f_1319
GH3S-2631	AFE_2636	brl001f_1320
GH3S-2632	AFE_2637	brl001f_1321
GH3S-2633	AFE_2638	brl001f_1322
GH3S-2634	AFE_2639	brl001f_1323
GH3S-2635	AFE_2640	brl001f_1324
GH3S-2637	AFE_2642	brl001f_1325
GH3S-2638	AFE_2643	brl001f_1326
GH3S-2639	AFE_2644	brl001f_1327
GH3S-2646	AFE_2651	brl001f_1328
GH3S-2649	AFE_2654	brl001f_1329
GH3S-2650	AFE_2655	brl001f_1330
GH3S-2651	AFE_2656	brl001f_1331
GH3S-2653	AFE_2658	brl001f_1332
GH3S-2654	AFE_2659	brl001f_1333
GH3S-2655	AFE_2660	brl001f_1334
GH3S-2656	AFE_2661	brl001f_1335
GH3S-2657	AFE_2662	brl001f_1336
GH3S-2658	AFE_2663	brl001f_1337
GH3S-2659	AFE_2664	brl001f_1338
GH3S-2660	AFE_2665	brl001f_1339
GH3S-2661	AFE_2666	brl001f_1340
GH3S-2662	AFE_2667	brl001f_1341
GH3S-2664	AFE_2669	brl001f_1342
GH3S-2665	AFE_2670	brl001f_1343
GH3S-2667	AFE_2671	brl001f_1345
GH3S-2666	AFE_2672	brl001f_1344
GH3S-2668	AFE_2673	brl001f_1346
GH3S-2669	AFE_2674	brl001f_1347
GH3S-2670	AFE_2675	brl001f_1348
GH3S-2671	AFE_2676	brl001f_1349
GH3S-2672	AFE_2677	brl001f_1350
GH3S-2673	AFE_2678	brl001f_1351
GH3S-2674	AFE_2679	brl001f_1352
GH3S-2675	AFE_2680	brl001f_1353
GH3S-2677	AFE_2681	brl001f_1355
GH3S-2676	AFE_2682	brl001f_1354
GH3S-2679	AFE_2684	brl001f_1356
GH3S-2680	AFE_2685	brl001f_1357
GH3S-2681	AFE_2686	brl001f_1358
GH3S-2682	AFE_2687	brl001f_1359
GH3S-2683	AFE_2688	brl001f_1360
GH3S-2684	AFE_2689	brl001f_1361
GH3S-2685	AFE_2690	brl001f_1362
GH3S-2687	AFE_2692	brl001f_1363
GH3S-2688	AFE_2693	brl001f_1364
GH3S-2689	AFE_2694	brl001f_1365
GH3S-2691	AFE_2696	brl001f_1366
GH3S-2692	AFE_2697	brl001f_1367
GH3S-2693	AFE_2698	brl001f_1368
GH3S-2694	AFE_2699	brl001f_1369
GH3S-2695	AFE_2700	brl001f_1370
GH3S-2696	AFE_2701	brl001f_1371
GH3S-2697	AFE_2702	brl001f_1372
GH3S-2699	AFE_2704	brl001f_1373
GH3S-2700	AFE_2705	brl001f_1374
GH3S-2703	AFE_2708	brl001f_1375
GH3S-2704	AFE_2709	brl001f_1955
GH3S-2705	AFE_2710	brl001f_1376
GH3S-2706	AFE_2711	brl001f_1377
GH3S-2707	AFE_2712	brl001f_1378
GH3S-2708	AFE_2713	brl001f_1379
GH3S-2709	AFE_2714	brl001f_1380
GH3S-2710	AFE_2715	brl001f_1381
GH3S-2711	AFE_2716	brl001f_1382
GH3S-2712	AFE_2717	brl001f_1383
GH3S-2713	AFE_2718	brl001f_1384
GH3S-2714	AFE_2719	brl001f_1385
GH3S-2715	AFE_2720	brl001f_1386
GH3S-2716	AFE_2721	brl001f_1387
GH3S-2717	AFE_2722	brl001f_1388
GH3S-2718	AFE_2723	brl001f_1389
GH3S-2719	AFE_2724	brl001f_1390
GH3S-2722	AFE_2727	brl001f_1392
GH3S-2723	AFE_2728	brl001f_1393
GH3S-2724	AFE_2729	brl001f_1394
GH3S-2725	AFE_2730	brl001f_1395
[truncated: 510 more rows]
