# Supplementary material for: Putative bacterial interactions from metagenomic knowledge with an integrative systems ecology approach
Source: Microbiologyopen. 2015 Dec 17;5(1):106–17. doi: 10.1002/mbo3.315 (PMC4767419; doi:10.1002/mbo3.315)
Supplement: Supplementary file 15 — Data S2. The file SpplementarymaterialsS2.xls contains the complete list of SGS. [file MBO3-5-106-s015.xls]

## Sheet: SGS_list
org_id	chr_id	start_position	end_position	length	density	gene_set	reaction_set
ACID0004	GEN-EL192470	2875	2876	2	1.0	GNIQ-6478 GNIQ-6479	RXN-11211 DIHYDROPYRIMIDINASE-RXN 1.3.1.2-RXN RXN-11209		ACID0004	Sulfobacillus thermosulfidooxidans DSM 9293
ACID0004	GEN-EL192470	3166	3168	3	0.666666666667	GNIQ-6769 GNIQ-6771	DNA-CYTOSINE-5--METHYLTRANSFERASE-RXN DAPASYN-RXN		ACID0018	Acidithiobacillus thiooxidans ATCC 19377
ACID0004	GEN-EL192470	1939	1940	2	1.0	GNIQ-5542 GNIQ-5543	3.4.16.4-RXN RXN-11065 RXN-11302 RXN-11351		acry349163	Acidiphilium cryptum JF-5
ACID0004	GEN-EL192470	2156	2163	8	0.875	GNIQ-5759 GNIQ-5761 GNIQ-5762 GNIQ-5763 GNIQ-5764 GNIQ-5765 GNIQ-5766	GART-RXN GLYRIBONUCSYN-RXN FGAMSYN-RXN AIRS-RXN PRPPAMIDOTRANS-RXN		PLASMID-3
ACID0004	GEN-EL192470	779	781	3	1.0	GNIQ-4382 GNIQ-4383 GNIQ-4384	UDP-NACMURALGLDAPAALIG-RXN RXN-8975 UDP-NACMURALGLDAPLIG-RXN PHOSNACMURPENTATRANS-RXN 6.3.2.10-RXN RXN-11347		afer243159	Acidithiobacillus ferrooxidans ATCC 23270
ACID0004	GEN-EL192470	702	703	2	1.0	GNIQ-4305 GNIQ-4306	PYRIMSYN3-RXN THI-P-SYN-RXN RXN-12610 RXN-12611		lfer1048260	Leptospirillum ferriphillum ML-04
ACID0004	GEN-EL192470	646	648	3	1.0	GNIQ-4249 GNIQ-4250 GNIQ-4251	RXN-9583 1TRANSKETO-RXN PGLUCISOM-RXN GLUCOKIN-RXN 2TRANSKETO-RXN RXN-6182
ACID0004	GEN-EL192470	1205	1206	2	1.0	GNIQ-4808 GNIQ-4809	RXN0-5245 RXN0-5244 SUCC-FUM-OXRED-RXN SUCCINATE-DEHYDROGENASE-UBIQUINONE-RXN
ACID0004	GEN-EL192470	2715	2721	7	0.714285714286	GNIQ-6318 GNIQ-6320 GNIQ-6321 GNIQ-6323 GNIQ-6324	UDPGLCNACEPIM-RXN RXN-9987 TEICHOICSYN2-RXN SUCROSE-PHOSPHATE-SYNTHASE-RXN UDPGLUCEPIM-RXN
ACID0004	GEN-EL192470	944	946	3	1.0	GNIQ-4547 GNIQ-4548 GNIQ-4549	MMUM-RXN HOMOCYSMET-RXN HOMOCYSTEINE-S-METHYLTRANSFERASE-RXN RXN-12730
ACID0004	GEN-EL192470	670	671	2	1.0	GNIQ-4273 GNIQ-4274	PROPIONYL-COA-CARBOXY-RXN RXN0-5055 ACETYL-COA-CARBOXYLTRANSFER-RXN
ACID0004	GEN-EL192470	2156	2167	12	0.666666666667	GNIQ-5759 GNIQ-5761 GNIQ-5762 GNIQ-5763 GNIQ-5764 GNIQ-5765 GNIQ-5766 GNIQ-5770	GART-RXN HYPOXANPRIBOSYLTRAN-RXN AIRS-RXN PRPPAMIDOTRANS-RXN GLYRIBONUCSYN-RXN FGAMSYN-RXN
ACID0004	GEN-EL192470	3105	3117	13	0.923076923077	GNIQ-6708 GNIQ-6709 GNIQ-6710 GNIQ-6711 GNIQ-6712 GNIQ-6713 GNIQ-6714 GNIQ-6715 GNIQ-6717 GNIQ-6718 GNIQ-6719 GNIQ-6720	RXN0-5244 NADH-DEHYDROG-A-RXN RXN0-5248
ACID0004	GEN-EL192470	977	978	2	1.0	GNIQ-4580 GNIQ-4581	GABATRANSAM-RXN 2.6.1.22-RXN RXN-2901 RXN-12331 RXN-6382
ACID0004	GEN-EL192470	940	946	7	0.714285714286	GNIQ-4543 GNIQ-4544 GNIQ-4547 GNIQ-4548 GNIQ-4549	CYSTATHIONINE-BETA-LYASE-RXN HOMOCYSTEINE-S-METHYLTRANSFERASE-RXN RXN-12729 RXN-12730 HOMOCYSMET-RXN MMUM-RXN
ACID0004	GEN-EL192470	1801	1802	2	1.0	GNIQ-5404 GNIQ-5405	RXN-9674 3.2.1.21-RXN RXN-5341 RXN-10773 RXN-8036
ACID0004	GEN-EL192470	2164	2165	2	1.0	GNIQ-5767 GNIQ-5768	AICARSYN-RXN SAICARSYN-RXN
ACID0004	GEN-EL192470	908	911	4	1.0	GNIQ-4511 GNIQ-4512 GNIQ-4513 GNIQ-4514	RXN-11474 RXN-11476 RXN-10462 2.3.1.180-RXN RXN-9514 MALONYL-COA-ACP-TRANSACYL-RXN
ACID0004	GEN-EL192470	3344	3347	4	0.75	GNIQ-6947 GNIQ-6949 GNIQ-6950	RXN-7682 RXN0-901
ACID0004	GEN-EL192470	3055	3056	2	1.0	GNIQ-6658 GNIQ-6659	RXN0-947 RXN0-949
ACID0004	GEN-EL192470	3143	3144	2	1.0	GNIQ-6746 GNIQ-6747	PYRIMIDINE-NUCLEOSIDE-PHOSPHORYLASE-RXN PPENTOMUT-RXN
ACID0004	GEN-EL192470	864	870	7	1.0	GNIQ-4467 GNIQ-4468 GNIQ-4469 GNIQ-4470 GNIQ-4471 GNIQ-4472 GNIQ-4473	PRTRANS-RXN TRYPSYN-RXN PRAISOM-RXN ANTHRANSYN-RXN IGPSYN-RXN
ACID0004	GEN-EL192470	2515	2516	2	1.0	GNIQ-6118 GNIQ-6119	RXN0-4141 RXN0-5256 RXN0-5254 RXN0-5255
ACID0004	GEN-EL192470	435	437	3	0.666666666667	GNIQ-4038 GNIQ-4040	THI-P-SYN-RXN RXN-12610 RXN-12611 THIAZOLSYN2-RXN
ACID0004	GEN-EL192470	160	163	4	0.75	GNIQ-3763 GNIQ-3764 GNIQ-3766	3.4.21.53-RXN 3.4.21.92-RXN
ACID0004	GEN-EL192470	2715	2718	4	0.75	GNIQ-6318 GNIQ-6320 GNIQ-6321	RXN-9987 UDPGLUCEPIM-RXN SUCROSE-PHOSPHATE-SYNTHASE-RXN
ACID0004	GEN-EL192470	3114	3117	4	1.0	GNIQ-6717 GNIQ-6718 GNIQ-6719 GNIQ-6720	RXN0-5244 NADH-DEHYDROG-A-RXN RXN0-5248
ACID0004	GEN-EL192470	2116	2123	8	0.875	GNIQ-5719 GNIQ-5720 GNIQ-5721 GNIQ-5723 GNIQ-5724 GNIQ-5725 GNIQ-5726	2.1.1.151-RXN 2.1.1.132-RXN 4.99.1.3-RXN 5.4.1.2-RXN 2.1.1.133-RXN RXN-8764 RXN-8760 RXN-8761 RXN-8762 2.1.1.131-RXN RXN-8759
ACID0004	GEN-EL192470	2321	2326	6	0.833333333333	GNIQ-5924 GNIQ-5926 GNIQ-5927 GNIQ-5928 GNIQ-5929	RXN0-5289 RXN0-305 RXN-969 GLYOCARBOLIG-RXN RXN0-5364 TSA-REDUCT-RXN S-2-HYDROXY-ACID-OXIDASE-RXN
ACID0004	GEN-EL192470	2217	2218	2	1.0	GNIQ-5820 GNIQ-5821	2OXOGLUTDECARB-RXN RXN0-1147
ACID0004	GEN-EL192470	1371	1372	2	1.0	GNIQ-4974 GNIQ-4975	GLUTKIN-RXN GLUTSEMIALDEHYDROG-RXN
ACID0004	GEN-EL192470	1838	1840	3	1.0	GNIQ-5441 GNIQ-5442 GNIQ-5443	L-ASPARTATE-OXID-RXN QUINOLINATE-SYNTHA-RXN QUINOPRIBOTRANS-RXN RXN-9772
ACID0004	GEN-EL192470	150	151	2	1.0	GNIQ-3753 GNIQ-3754	NUCLEOSIDE-TRIPHOSPHATASE-RXN TRNA-NUCLEOTIDYLTRANSFERASE-RXN
ACID0004	GEN-EL192470	467	469	3	1.0	GNIQ-4070 GNIQ-4071 GNIQ-4072	N-ACETYLGLUTPREDUCT-RXN N-ACETYLTRANSFER-RXN ACETYLGLUTKIN-RXN
ACID0004	GEN-EL192470	689	690	2	1.0	GNIQ-4292 GNIQ-4293	O-SUCCINYLBENZOATE-COA-LIG-RXN RXN-7614 NAPHTHOATE-SYN-RXN
ACID0004	GEN-EL192470	433	434	2	1.0	GNIQ-4036 GNIQ-4037	PROTOPORGENOXI-RXN PROTOHEMEFERROCHELAT-RXN
ACID0004	GEN-EL192470	2323	2326	4	1.0	GNIQ-5926 GNIQ-5927 GNIQ-5928 GNIQ-5929	RXN0-5289 RXN0-305 RXN-969 GLYOCARBOLIG-RXN RXN0-5364 TSA-REDUCT-RXN S-2-HYDROXY-ACID-OXIDASE-RXN
ACID0004	GEN-EL192470	777	778	2	1.0	GNIQ-4380 GNIQ-4381	2.4.1.129-RXN RXN0-5405 RXN-11348 RXN-11291 RXN-11350
ACID0004	GEN-EL192470	1062	1064	3	0.666666666667	GNIQ-4665 GNIQ-4667	3.4.21.26-RXN 3.5.1.28-RXN
ACID0004	GEN-EL192470	2382	2384	3	1.0	GNIQ-5985 GNIQ-5986 GNIQ-5987	DETHIOBIOTIN-SYN-RXN 2.8.1.6-RXN DAPASYN-RXN
ACID0004	GEN-EL192470	972	973	2	1.0	GNIQ-4575 GNIQ-4576	HOMOSERKIN-RXN THRESYN-RXN
ACID0004	GEN-EL192470	3057	3061	5	1.0	GNIQ-6660 GNIQ-6661 GNIQ-6662 GNIQ-6663 GNIQ-6664	MBCOA-DHLIPOAMIDE-RXN METHYLVALERATE-RXN RXN-7719 ISOVALERYLCOA-DHLIPOAMIDE-RXN 1.2.4.4-RXN 2.3.1.168-RXN KETOISOCAPROATE-RXN
ACID0004	GEN-EL192470	3346	3347	2	1.0	GNIQ-6949 GNIQ-6950	RXN-7682 RXN0-901
ACID0004	GEN-EL192470	952	955	4	1.0	GNIQ-4555 GNIQ-4556 GNIQ-4557 GNIQ-4558	RXN0-5183 5.4.99.16-RXN GLYCOGEN-BRANCH-RXN RXN-7710 RXN-7669 RXN0-5395 MALTODEXGLUCOSID-RXN RXN-2141
ACID0004	GEN-EL192470	2285	2286	2	1.0	GNIQ-5888 GNIQ-5889	GALACTURIDYLYLTRANS-RXN GALACTOKIN-RXN
ACID0004	GEN-EL192470	985	986	2	1.0	GNIQ-4588 GNIQ-4589	RXN0-5364 RXN-969 S-2-HYDROXY-ACID-OXIDASE-RXN
ACID0004	GEN-EL192470	1806	1807	2	1.0	GNIQ-5409 GNIQ-5410	RXN0-5244 NADH-DEHYDROG-A-RXN RXN0-5248
ACID0004	GEN-EL192470	874	875	2	1.0	GNIQ-4477 GNIQ-4478	3.5.1.80-RXN NAG6PDEACET-RXN N-ACETYLGLUCOSAMINE-KINASE-RXN
ACID0004	GEN-EL192470	728	730	3	1.0	GNIQ-4331 GNIQ-4332 GNIQ-4333	UROGENIIISYN-RXN OHMETHYLBILANESYN-RXN PORPHOBILSYNTH-RXN
ACID0004	GEN-EL192470	3346	3350	5	0.6	GNIQ-6949 GNIQ-6950 GNIQ-6953	RXN-7682 RXN0-901
ACID0004	GEN-EL192470	691	693	3	1.0	GNIQ-4294 GNIQ-4295 GNIQ-4296	RXN-9310 ISOCHORSYN-RXN 2.5.1.64-RXN
ACID0004	GEN-EL192470	1516	1518	3	0.666666666667	GNIQ-5119 GNIQ-5121	ADENYLYLSULFKIN-RXN SULFATE-ADENYLYLTRANS-RXN
ACID0004	GEN-EL192470	654	657	4	1.0	GNIQ-4257 GNIQ-4258 GNIQ-4259 GNIQ-4260	COBINPGUANYLYLTRANS-RXN COBALAMINSYN-RXN 6.3.1.10-RXN COBALAMIN5PSYN-RXN R345-RXN RXN-6261
ACID0004	GEN-EL192470	1440	1441	2	1.0	GNIQ-5043 GNIQ-5044	ADENOSYLHOMOCYSTEINASE-RXN S-ADENOSYLHOMOCYSTEINE-DEAMINASE-RXN
ACID0004	GEN-EL192470	908	913	6	0.833333333333	GNIQ-4511 GNIQ-4512 GNIQ-4513 GNIQ-4514 GNIQ-4516	RXN-11474 RXN1G-580 RXN1G-883 RXN1G-202 RXN1G-203 RXN1G-1212 RXN1G-424 MALONYL-COA-ACP-TRANSACYL-RXN RXN1G-262 RXN-11476 RXN1G-172 RXN1G-94 RXN1G-408 RXN1G-409 RXN1G-384 RXN1G-818 RXN1G-660 2.3.1.179-RXN 2.3.1.180-RXN RXN1G-481 RXN1G-1050 RXN1G-79 RXN1G-853 RXN1G-32 RXN-10462 RXN1G-334 RXN1G-1247 RXN1G-184 RXN1G-582 RXN1G-182 RXN1G-374 RXN1G-252 RXN1G-89 RXN1G-951 RXN1G-557 RXN1G-617 RXN1G-613 RX…
ACID0004	GEN-EL192470	3125	3126	2	1.0	GNIQ-6728 GNIQ-6729	L-GLN-FRUCT-6-P-AMINOTRANS-RXN 5.4.2.10-RXN
ACID0004	GEN-EL192470	892	893	2	1.0	GNIQ-4495 GNIQ-4496	R229-RXN 4.4.1.19-RXN
ACID0004	GEN-EL192470	654	658	5	0.8	GNIQ-4257 GNIQ-4259 GNIQ-4260 GNIQ-4261	4.1.1.81-RXN COBALAMINSYN-RXN 6.3.1.10-RXN COBALAMIN5PSYN-RXN RXN-6261 COBINPGUANYLYLTRANS-RXN
ACID0004	GEN-EL192470	2075	2077	3	1.0	GNIQ-5678 GNIQ-5679 GNIQ-5680	H2NEOPTERINALDOL-RXN H2PTEROATESYNTH-RXN H2PTERIDINEPYROPHOSPHOKIN-RXN RXN-10857
ACID0004	GEN-EL192470	721	722	2	1.0	GNIQ-4324 GNIQ-4325	MAL-DEH-GLYOX-RXN MALIC-NAD-RXN MALATE-DEH-RXN
ACID0004	GEN-EL192470	2120	2123	4	1.0	GNIQ-5723 GNIQ-5724 GNIQ-5725 GNIQ-5726	2.1.1.151-RXN RXN-8760 2.1.1.132-RXN RXN-8762 5.4.1.2-RXN 2.1.1.133-RXN
ACID0004	GEN-EL192470	2177	2178	2	1.0	GNIQ-5780 GNIQ-5781	3-HYDROXYBUTYRYL-COA-DEHYDROGENASE-RXN ACETYL-COA-ACETYLTRANSFER-RXN
ACID0004	GEN-EL192470	138	142	5	1.0	GNIQ-3741 GNIQ-3742 GNIQ-3743 GNIQ-3744 GNIQ-3745	3PGAREARR-RXN TRIOSEPISOMERIZATION-RXN 2PGADEHYDRAT-RXN GAPOXNPHOSPHN-RXN PHOSGLYPHOS-RXN
ACID0004	GEN-EL192470	1934	1938	5	0.6	GNIQ-5537 GNIQ-5538 GNIQ-5541	RXNQT-4366 RXN-10711 CHER-RXN MCPMETEST-RXN RXN-10767
ACID0004	GEN-EL192470	1850	1852	3	0.666666666667	GNIQ-5453 GNIQ-5455	RXN-8654 RXN-8655
ACID0004	GEN-EL192470	3342	3347	6	0.666666666667	GNIQ-6945 GNIQ-6947 GNIQ-6949 GNIQ-6950	RXN-7682 RXN0-901
ACID0004	GEN-EL192470	666	667	2	1.0	GNIQ-4269 GNIQ-4270	3-CH3-2-OXOBUTANOATE-OH-CH3-XFER-RXN 2-DEHYDROPANTOATE-REDUCT-RXN
ACID0004	GEN-EL192470	783	785	3	1.0	GNIQ-4386 GNIQ-4387 GNIQ-4388	RXN-8976 RXN-11029 NACGLCTRANS-RXN UDPNACETYLGLUCOSAMENOLPYRTRANS-RXN RXN-11346 UDPNACETYLMURAMATEDEHYDROG-RXN
ACID0004	GEN-EL192470	3105	3112	8	1.0	GNIQ-6708 GNIQ-6709 GNIQ-6710 GNIQ-6711 GNIQ-6712 GNIQ-6713 GNIQ-6714 GNIQ-6715	RXN0-5244 NADH-DEHYDROG-A-RXN RXN0-5248
ACID0004	GEN-EL192470	2401	2403	3	1.0	GNIQ-6004 GNIQ-6005 GNIQ-6006	RXN0-5364 RXN-969 S-2-HYDROXY-ACID-OXIDASE-RXN
ACID0004	GEN-EL192470	803	810	8	1.0	GNIQ-4406 GNIQ-4407 GNIQ-4408 GNIQ-4409 GNIQ-4410 GNIQ-4411 GNIQ-4412 GNIQ-4413	CARBPSYN-RXN DIHYDROOROTATE-DEHYDROGENASE-RXN RXN0-6554 OROTPDECARB-RXN RXN0-6491 RXN0-6490 OROPRIBTRANS-RXN ASPCARBTRANS-RXN DIHYDROOROT-RXN RXN-9929 RXN0-5259 RXN0-5244 RXN0-5254
ACID0004	GEN-EL192470	1050	1051	2	1.0	GNIQ-4653 GNIQ-4654	3.4.11.1-RXN 3.4.13.19-RXN
ACID0004	GEN-EL192470	2536	2537	2	1.0	GNIQ-6139 GNIQ-6140	NITRITREDUCT-RXN RXN0-6377
ACID0004	GEN-EL192470	1847	1848	2	1.0	GNIQ-5450 GNIQ-5451	3PGAREARR-RXN PGLYCDEHYDROG-RXN
ACID0004	GEN-EL192470	471	472	2	1.0	GNIQ-4074 GNIQ-4075	ARGSUCCINLYA-RXN ARGSUCCINSYN-RXN RXN-10 RXN-22
ACID0004	GEN-EL192470	940	941	2	1.0	GNIQ-4543 GNIQ-4544	RXN-12729 CYSTATHIONINE-BETA-LYASE-RXN
ACID0004	GEN-EL192470	779	785	7	0.857142857143	GNIQ-4382 GNIQ-4383 GNIQ-4384 GNIQ-4386 GNIQ-4387 GNIQ-4388	UDP-NACMURALGLDAPAALIG-RXN PHOSNACMURPENTATRANS-RXN RXN-11029 6.3.2.10-RXN RXN-11347 RXN-11346 UDPNACETYLMURAMATEDEHYDROG-RXN RXN-8975 RXN-8976 UDP-NACMURALGLDAPLIG-RXN NACGLCTRANS-RXN UDPNACETYLGLUCOSAMENOLPYRTRANS-RXN
ACID0004	GEN-EL192470	2116	2125	10	0.7	GNIQ-5719 GNIQ-5720 GNIQ-5721 GNIQ-5723 GNIQ-5724 GNIQ-5725 GNIQ-5728	R342-RXN 2.1.1.151-RXN 2.1.1.132-RXN 4.99.1.3-RXN 2.1.1.133-RXN RXN-8764 RXN-8760 RXN-8761 RXN-8762 2.1.1.131-RXN RXN-8759
ACID0004	GEN-EL192470	3143	3145	3	0.666666666667	GNIQ-6746 GNIQ-6748	DEOXYRIBOSE-P-ALD-RXN D-PPENTOMUT-RXN
ACID0004	GEN-EL192470	1552	1554	3	1.0	GNIQ-5155 GNIQ-5156 GNIQ-5157	SPERMIDINESYN-RXN AGMATIN-RXN ARGDECARBOX-RXN
ACID0004	GEN-EL192470	2323	2329	7	0.714285714286	GNIQ-5926 GNIQ-5927 GNIQ-5928 GNIQ-5929 GNIQ-5932	RXN0-5289 RXN0-305 RXN-969 GLYOCARBOLIG-RXN RXN0-5364 TSA-REDUCT-RXN S-2-HYDROXY-ACID-OXIDASE-RXN
ACID0004	GEN-EL192470	1243	1247	5	1.0	GNIQ-4846 GNIQ-4847 GNIQ-4848 GNIQ-4849 GNIQ-4850	GLYOHMETRANS-RXN GCVT-RXN GCVP-RXN
ACID0004	GEN-EL192470	2844	2845	2	1.0	GNIQ-6447 GNIQ-6448	ACONITATEHYDR-RXN ACONITATEDEHYDR-RXN
ACID0004	GEN-EL192470	363	364	2	1.0	GNIQ-3966 GNIQ-3967	5.4.99.18-RXN RXN0-742 RXN0-743
ACID0004	GEN-EL192470	3201	3203	3	1.0	GNIQ-6804 GNIQ-6805 GNIQ-6806	RXN-12508 RXN0-1133 RXN-12583 RXN0-1134
ACID0004	GEN-EL192470	1488	1491	4	1.0	GNIQ-5091 GNIQ-5092 GNIQ-5093 GNIQ-5094	ASPARTATE-SEMIALDEHYDE-DEHYDROGENASE-RXN ASPARTATEKIN-RXN DIHYDRODIPICSYN-RXN
ACID0004	GEN-EL192470	1934	1935	2	1.0	GNIQ-5537 GNIQ-5538	CHER-RXN MCPMETEST-RXN
ACID0004	GEN-EL192470	855	856	2	1.0	GNIQ-4458 GNIQ-4459	PROTEIN-KINASE-RXN 3.1.3.16-RXN
ACID0004	GEN-EL192470	2321	2329	9	0.666666666667	GNIQ-5924 GNIQ-5926 GNIQ-5927 GNIQ-5928 GNIQ-5929 GNIQ-5932	RXN0-5289 RXN0-305 RXN-969 GLYOCARBOLIG-RXN RXN0-5364 TSA-REDUCT-RXN S-2-HYDROXY-ACID-OXIDASE-RXN
ACID0004	GEN-EL192470	94	96	3	0.666666666667	GNIQ-3697 GNIQ-3699	ARGINASE-RXN RXN-34 ORNCARBAMTRANSFER-RXN RXN-9
ACID0004	GEN-EL192470	777	783	7	0.857142857143	GNIQ-4380 GNIQ-4381 GNIQ-4382 GNIQ-4383 GNIQ-4384 GNIQ-4386	2.4.1.129-RXN RXN-11347 6.3.2.10-RXN RXN-8975 RXN-8976 NACGLCTRANS-RXN RXN-11291 UDP-NACMURALGLDAPAALIG-RXN RXN-11348 PHOSNACMURPENTATRANS-RXN RXN-11029 RXN-11350 RXN-11346 RXN0-5405 UDP-NACMURALGLDAPLIG-RXN RXN-11301
ACID0004	GEN-EL192470	642	649	8	0.875	GNIQ-4245 GNIQ-4247 GNIQ-4248 GNIQ-4249 GNIQ-4250 GNIQ-4251 GNIQ-4252	RXN-9583 1TRANSKETO-RXN 6PGLUCONOLACT-RXN RXN-9952 RXN-6182 PYRROLINECARBREDUCT-RXN PGLUCISOM-RXN GLUCOKIN-RXN 2TRANSKETO-RXN 6PGLUCONDEHYDROG-RXN GLU6PDEHYDROG-RXN
ACID0004	GEN-EL192470	1177	1179	3	1.0	GNIQ-4780 GNIQ-4781 GNIQ-4782	DTDPGLUCDEHYDRAT-RXN DTDPGLUCOSEPP-RXN DTDPDEHYDRHAMEPIM-RXN
ACID0018	GEN-EL192470	557	559	3	0.666666666667	GNJA-3442 GNJA-3444	HISTCYCLOHYD-RXN PRIBFAICARPISOM-RXN
ACID0018	GEN-EL192470	9	10	2	1.0	GNJA-2894 GNJA-2895	RIBONUCLEOSIDE-DIP-REDUCTI-RXN UDPREDUCT-RXN
ACID0018	GEN-EL192470	704	705	2	1.0	GNJA-3589 GNJA-3590	RXN0-947 RXN0-949
ACID0018	GEN-EL192470	1636	1637	2	1.0	GNJA-4521 GNJA-4522	3.2.1.1-RXN RXN-12193 RXN-1823 AMYLOMALT-RXN RXN-1825 RXN-1828 GLUCOKIN-RXN RXN-12391
ACID0018	GEN-EL192470	271	272	2	1.0	GNJA-3156 GNJA-3158	RXN-8669 RXN-8668 1.8.4.12-RXN
ACID0018	GEN-EL192470	530	532	3	0.666666666667	GNJA-3415 GNJA-3417	FRUCTOSEPHOSPHO-RXN LACTOSEPHOSPHO-RXN 2.7.3.9-RXN 2.7.1.69-RXN SUCROSEPHOSPHO-RXN
ACID0018	GEN-EL192470	18	31	14	1.0	GNJA-2903 GNJA-2904 GNJA-2905 GNJA-2906 GNJA-2907 GNJA-2908 GNJA-2909 GNJA-2910 GNJA-2911 GNJA-2912 GNJA-2913 GNJA-2914 GNJA-2915 GNJA-2916	RXN0-5244 NADH-DEHYDROG-A-RXN RXN0-5248
ACID0018	GEN-EL192470	2361	2364	4	0.75	GNJA-5246 GNJA-5248 GNJA-5249	GCVT-RXN GCVP-RXN
ACID0018	GEN-EL192470	1578	1584	7	0.857142857143	GNJA-4463 GNJA-4464 GNJA-4465 GNJA-4466 GNJA-4468 GNJA-4469	RXN-9583 F16BDEPHOS-RXN 1TRANSKETO-RXN F16ALDOLASE-RXN RXN-8631 PHOSGLYPHOS-RXN 2TRANSKETO-RXN GAPOXNPHOSPHN-RXN RIBULP3EPIM-RXN
ACID0018	GEN-EL192470	1170	1172	3	1.0	GNJA-4055 GNJA-4056 GNJA-4057	R145-RXN R147-RXN R82-RXN 3.1.3.77-RXN R83-RXN
ACID0018	GEN-EL192470	2199	2200	2	1.0	GNJA-5084 GNJA-5085	SPERMIDINESYN-RXN SAMDECARB-RXN
ACID0018	GEN-EL192470	2683	2688	6	0.833333333333	GNJA-5568 GNJA-5569 GNJA-5570 GNJA-5571 GNJA-5573	RXN-11474 RXN1G-580 RXN1G-883 RXN1G-202 RXN1G-203 RXN1G-1212 RXN1G-424 MALONYL-COA-ACP-TRANSACYL-RXN RXN1G-262 RXN-11476 RXN1G-172 RXN1G-94 RXN1G-408 RXN1G-409 RXN1G-384 RXN1G-818 RXN1G-660 2.3.1.179-RXN 2.3.1.180-RXN RXN1G-481 RXN1G-1050 RXN1G-79 RXN1G-853 RXN1G-32 RXN-10462 RXN1G-334 RXN1G-1247 RXN1G-184 RXN1G-582 RXN1G-182 RXN1G-374 RXN1G-252 RXN1G-89 RXN1G-951 RXN1G-557 RXN1G-617 RXN1G-613 RX…
ACID0018	GEN-EL192470	1003	1004	2	1.0	GNJA-3888 GNJA-3889	PHOSPHASERDECARB-RXN PHOSPHASERSYN-RXN
ACID0018	GEN-EL192470	755	756	2	1.0	GNJA-3640 GNJA-3641	2.5.1.21-RXN RXN66-281 5.4.99.17-RXN
ACID0018	GEN-EL192470	554	555	2	1.0	GNJA-3439 GNJA-3440	IMIDPHOSDEHYD-RXN HISTAMINOTRANS-RXN
ACID0018	GEN-EL192470	1386	1389	4	0.75	GNJA-4271 GNJA-4273 GNJA-4274	GLYCERONE-KINASE-RXN RXN0-5260 GLYCEROL-KIN-RXN RXN0-5257 RXN0-5259 GLYC3PDEHYDROG-RXN
ACID0018	GEN-EL192470	891	892	2	1.0	GNJA-3776 GNJA-3777	1.17.1.1-RXN R621-RXN
ACID0018	GEN-EL192470	2444	2445	2	1.0	GNJA-5329 GNJA-5330	CHORPYRLY-RXN 4OHBENZOATE-OCTAPRENYLTRANSFER-RXN
ACID0018	GEN-EL192470	1160	1161	2	1.0	GNJA-4045 GNJA-4046	ACONITATEHYDR-RXN ISOCITDEH-RXN RXN-8642 ACONITATEDEHYDR-RXN RXN-9951
ACID0018	GEN-EL192470	106	107	2	1.0	GNJA-2991 GNJA-2992	BIOTIN-CARBOXYL-RXN RXN0-5055 ACETYL-COA-CARBOXYLTRANSFER-RXN
ACID0018	GEN-EL192470	1488	1494	7	0.714285714286	GNJA-4373 GNJA-4374 GNJA-4377 GNJA-4378 GNJA-4379	DTDPDEHYDRHAMEPIM-RXN DTDPGLUCDEHYDRAT-RXN GLUC1PURIDYLTRANS-RXN DTDPGLUCOSEPP-RXN DTDPDEHYRHAMREDUCT-RXN
ACID0018	GEN-EL192470	1170	1174	5	0.8	GNJA-4055 GNJA-4056 GNJA-4057 GNJA-4059	3.5.1.88-RXN R83-RXN R82-RXN R147-RXN R145-RXN 3.1.3.77-RXN
ACID0018	GEN-EL192470	584	586	3	1.0	GNJA-3469 GNJA-3470 GNJA-3471	RXN0-5244 NADH-DEHYDROG-A-RXN RXN0-5248
ACID0018	GEN-EL192470	1145	1146	2	1.0	GNJA-4030 GNJA-4031	ARGSUCCINSYN-RXN RXN-10 ORNCARBAMTRANSFER-RXN RXN-9
ACID0018	GEN-EL192470	1661	1664	4	0.75	GNJA-4546 GNJA-4547 GNJA-4549	RXN-7682 RXN0-901 ADENODEAMIN-RXN GUANINE-DEAMINASE-RXN
ACID0018	GEN-EL192470	119	122	4	1.0	GNJA-3004 GNJA-3005 GNJA-3006 GNJA-3007	UDP-NACMURALGLDAPAALIG-RXN RXN-8975 UDP-NACMURALGLDAPLIG-RXN PHOSNACMURPENTATRANS-RXN UDP-NACMURALA-GLU-LIG-RXN 6.3.2.10-RXN RXN-11347
ACID0018	GEN-EL192470	616	621	6	0.666666666667	GNJA-3501 GNJA-3502 GNJA-3503 GNJA-3506	RXN-12508 RXN0-1132 RXN-12583 RXN0-1134
ACID0018	GEN-EL192470	2683	2686	4	1.0	GNJA-5568 GNJA-5569 GNJA-5570 GNJA-5571	RXN-11474 RXN-11476 RXN-10462 2.3.1.180-RXN RXN-9514 MALONYL-COA-ACP-TRANSACYL-RXN
ACID0018	GEN-EL192470	1636	1640	5	0.6	GNJA-4521 GNJA-4522 GNJA-4525	RXN-7710 ALPHA-AMYL-RXN 3.2.1.1-RXN RXN-12193 RXN-1823 AMYLOMALT-RXN RXN-1825 RXN-1828 GLUCOKIN-RXN RXN0-5181
ACID0018	GEN-EL192470	2157	2158	2	1.0	GNJA-5042 GNJA-5043	AICARSYN-RXN SAICARSYN-RXN
ACID0018	GEN-EL192470	1021	1022	2	1.0	GNJA-3906 GNJA-3907	GLUTAMATE-SYNTHASE-NADH-RXN GLUTAMIN-RXN GLUTDEHYD-RXN GLUTAMATESYN-RXN
ACID0018	GEN-EL192470	1100	1101	2	1.0	GNJA-3985 GNJA-3986	OROPRIBTRANS-RXN OROTPDECARB-RXN
ACID0018	GEN-EL192470	242	246	5	0.6	GNJA-3127 GNJA-3130 GNJA-3131	MVHMETH-RXN HYDROG-RXN RXN0-5248
ACID0018	GEN-EL192470	1005	1007	3	1.0	GNJA-3890 GNJA-3891 GNJA-3892	ACETOOHBUTREDUCTOISOM-RXN ACETOLACTREDUCTOISOM-RXN ACETOOHBUTSYN-RXN ACETOLACTSYN-RXN
ACID0018	GEN-EL192470	1427	1429	3	1.0	GNJA-4312 GNJA-4313 GNJA-4314	GLYCOLATEDEHYDRO-RXN RXN0-5364 RXN-969 S-2-HYDROXY-ACID-OXIDASE-RXN
ACID0018	GEN-EL192470	154	155	2	1.0	GNJA-3039 GNJA-3040	ARGINYLTRANSFERASE-RXN LEUCYLTRANSFERASE-RXN
ACID0018	GEN-EL192470	175	176	2	1.0	GNJA-3060 GNJA-3061	5.4.99.18-RXN RXN0-742 RXN0-743
ACID0018	GEN-EL192470	1693	1694	2	1.0	GNJA-4578 GNJA-4579	2.3.1.41-RXN RXN-9535 RXN-11484
ACID0018	GEN-EL192470	1578	1581	4	1.0	GNJA-4463 GNJA-4464 GNJA-4465 GNJA-4466	RXN-9583 F16BDEPHOS-RXN 1TRANSKETO-RXN 2TRANSKETO-RXN GAPOXNPHOSPHN-RXN PHOSGLYPHOS-RXN
ACID0018	GEN-EL192470	864	865	2	1.0	GNJA-3749 GNJA-3750	RXN0-1342 QUEUOSINE-TRNA-RIBOSYLTRANSFERASE-RXN RXN0-1321
ACID0018	GEN-EL192470	2544	2546	3	1.0	GNJA-5429 GNJA-5430 GNJA-5431	PRTRANS-RXN ANTHRANSYN-RXN
ACID0018	GEN-EL192470	115	116	2	1.0	GNJA-3000 GNJA-3001	UDP-NACMUR-ALA-LIG-RXN UDPNACETYLMURAMATEDEHYDROG-RXN
ACID0018	GEN-EL192470	439	440	2	1.0	GNJA-3324 GNJA-3325	GLUC1PURIDYLTRANS-RXN 2.4.1.157-RXN
ACID0018	GEN-EL192470	2789	2790	2	1.0	GNJA-5674 GNJA-5675	NUCLEOSIDE-TRIPHOSPHATASE-RXN TRNA-NUCLEOTIDYLTRANSFERASE-RXN
ACID0018	GEN-EL192470	1117	1118	2	1.0	GNJA-4002 GNJA-4003	SUCCARGDIHYDRO-RXN ARGININE-N-SUCCINYLTRANSFERASE-RXN RXN-7561
ACID0018	GEN-EL192470	2025	2027	3	1.0	GNJA-4910 GNJA-4911 GNJA-4912	UROGENIIISYN-RXN OHMETHYLBILANESYN-RXN PORPHOBILSYNTH-RXN
ACID0018	GEN-EL192470	1306	1307	2	1.0	GNJA-4191 GNJA-4192	RXN-9024 3.2.1.3-RXN GLUCOSE-1-DEHYDROGENASE-RXN
ACID0018	GEN-EL192470	584	595	12	0.833333333333	GNJA-3469 GNJA-3470 GNJA-3471 GNJA-3474 GNJA-3475 GNJA-3476 GNJA-3477 GNJA-3478 GNJA-3479 GNJA-3480	RXN0-5244 NADH-DEHYDROG-A-RXN RXN0-5248
ACID0018	GEN-EL192470	115	123	9	0.888888888889	GNJA-3000 GNJA-3001 GNJA-3002 GNJA-3004 GNJA-3005 GNJA-3006 GNJA-3007 GNJA-3008	2.4.1.129-RXN RXN-11347 6.3.2.10-RXN UDP-NACMURALA-GLU-LIG-RXN UDPNACETYLMURAMATEDEHYDROG-RXN RXN-8975 RXN-8976 NACGLCTRANS-RXN RXN-11291 UDP-NACMURALGLDAPAALIG-RXN RXN-11348 PHOSNACMURPENTATRANS-RXN RXN-11029 RXN-11350 RXN-11346 RXN0-5405 UDP-NACMURALGLDAPLIG-RXN UDP-NACMUR-ALA-LIG-RXN RXN-11301
ACID0018	GEN-EL192470	1388	1389	2	1.0	GNJA-4273 GNJA-4274	RXN0-5257 RXN0-5260 GLYCEROL-KIN-RXN GLYC3PDEHYDROG-RXN RXN0-5259
ACID0018	GEN-EL192470	1661	1666	6	0.666666666667	GNJA-4546 GNJA-4547 GNJA-4549 GNJA-4551	RXN-7682 RXN0-901 ADENODEAMIN-RXN GUANINE-DEAMINASE-RXN
ACID0018	GEN-EL192470	1103	1106	4	1.0	GNJA-3988 GNJA-3989 GNJA-3990 GNJA-3991	3.4.21.53-RXN 3.4.21.92-RXN
ACID0018	GEN-EL192470	563	564	2	1.0	GNJA-3448 GNJA-3449	ASPCARBTRANS-RXN DIHYDROOROT-RXN
ACID0018	GEN-EL192470	200	202	3	1.0	GNJA-3085 GNJA-3086 GNJA-3087	LUMAZINESYN-RXN RIBOFLAVIN-SYN-RXN DIOHBUTANONEPSYN-RXN
ACID0018	GEN-EL192470	568	569	2	1.0	GNJA-3453 GNJA-3454	GLUTCYSLIG-RXN GLUTATHIONE-SYN-RXN
ACID0018	GEN-EL192470	1493	1494	2	1.0	GNJA-4378 GNJA-4379	GLUC1PURIDYLTRANS-RXN DTDPGLUCOSEPP-RXN
ACID0018	GEN-EL192470	816	819	4	0.75	GNJA-3701 GNJA-3702 GNJA-3704	RXN-11503 FRUCTOKINASE-RXN SUCROSE-PHOSPHATE-SYNTHASE-RXN
ACID0018	GEN-EL192470	1113	1115	3	1.0	GNJA-3998 GNJA-3999 GNJA-4000	TETHYDPICSUCC-RXN SUCCINYLDIAMINOPIMTRANS-RXN SUCCDIAMINOPIMDESUCC-RXN
ACID0018	GEN-EL192470	589	595	7	1.0	GNJA-3474 GNJA-3475 GNJA-3476 GNJA-3477 GNJA-3478 GNJA-3479 GNJA-3480	RXN0-5244 NADH-DEHYDROG-A-RXN RXN0-5248
ACID0018	GEN-EL192470	573	575	3	1.0	GNJA-3458 GNJA-3459 GNJA-3460	RXN-12508 RXN0-1132 RXN-12583 RXN0-1134
ACID0018	GEN-EL192470	489	490	2	1.0	GNJA-3374 GNJA-3375	GMP-SYN-GLUT-RXN IMP-DEHYDROG-RXN
ACID0018	GEN-EL192470	616	618	3	1.0	GNJA-3501 GNJA-3502 GNJA-3503	RXN-12508 RXN0-1132 RXN-12583 RXN0-1134
ACID0018	GEN-EL192470	1889	1891	3	0.666666666667	GNJA-4774 GNJA-4776	DIHYDROPICRED-RXN RXN-11696
ACID0018	GEN-EL192470	1661	1662	2	1.0	GNJA-4546 GNJA-4547	ADENODEAMIN-RXN GUANINE-DEAMINASE-RXN
ACID0018	GEN-EL192470	429	430	2	1.0	GNJA-3314 GNJA-3315	MYO-INOSITOL-2-DEHYDROGENASE-RXN 2.6.1.50-RXN
ACID0018	GEN-EL192470	1145	1148	4	0.75	GNJA-4030 GNJA-4031 GNJA-4033	RXN-10 ASPARTATEKIN-RXN ORNCARBAMTRANSFER-RXN RXN-9
ACID0018	GEN-EL192470	1711	1712	2	1.0	GNJA-4596 GNJA-4597	GDP-4-DEHYDRO-D-RHAMNOSE-REDUCTASE-RXN GDPMANDEHYDRA-RXN
acry349163	CHROMOSOME-1	1621	1623	3	0.666666666667	GHET-1644 GHET-1646	2OXOGLUTDECARB-RXN RXN-7716
acry349163	CHROMOSOME-1	272	273	2	1.0	GHET-274 GHET-275	RXN-13805 RXN1G-460 RXN1G-324 2.3.1.41-RXN RXN1G-306 RXN-11479 RXN1G-138 RXN1G-236 3-OXOACYL-ACP-SYNTH-RXN RXN-9648 RXN-9539 RXN-9654 RXN-9653 RXN-9652 RXN-9651 RXN-9650 RXN1G-26 RXN1G-840 RXN-9632 RXN-10654 RXN-10462 RXN1G-1003
acry349163	CHROMOSOME-1	2625	2626	2	1.0	GHET-2664 GHET-2665	GLYCERONE-KINASE-RXN 2.7.1.121-RXN
acry349163	CHROMOSOME-1	1747	1751	5	1.0	GHET-1772 GHET-1773 GHET-1774 GHET-1775 GHET-1776	UROCANATE-HYDRATASE-RXN IMIDAZOLONEPROPIONASE-RXN N-FORMYLGLUTAMATE-DEFORMYLASE-RXN FORMIMINOGLUTAMATE-DEIMINASE-RXN HISTIDINE-AMMONIA-LYASE-RXN
acry349163	CHROMOSOME-1	1624	1625	2	1.0	GHET-1647 GHET-1648	SUCCCOASYN-RXN SUCCINATE--COA-LIGASE-GDP-FORMING-RXN
acry349163	CHROMOSOME-1	2835	2836	2	1.0	GHET-2875 GHET-2876	1.8.1.4-RXN RXN0-949
acry349163	CHROMOSOME-1	3021	3023	3	1.0	GHET-3062 GHET-3063 GHET-3064	R101-RXN R102-RXN R103-RXN
acry349163	CHROMOSOME-1	2582	2583	2	1.0	GHET-2621 GHET-2622	FUCPALDOL-RXN RXN0-5257 RXN0-5260 GLYC3PDEHYDROG-RXN RXN0-5259
acry349163	CHROMOSOME-1	1413	1414	2	1.0	GHET-1432 GHET-1433	IMIDPHOSDEHYD-RXN GLUTAMIDOTRANS-RXN
acry349163	CHROMOSOME-1	1319	1320	2	1.0	GHET-1337 GHET-1338	ADENYLYLSULFKIN-RXN SULFATE-ADENYLYLTRANS-RXN
acry349163	CHROMOSOME-1	131	133	3	1.0	GHET-133 GHET-134 GHET-135	GLUC1PADENYLTRANS-RXN GLYCOGENSYN-RXN RXN-9025 RXN0-5182 GLYMALTOPHOSPHORYL-RXN GLYCOPHOSPHORYL-RXN RXN0-5184 RXN-12392 RXN-12171 RXN-1826
acry349163	CHROMOSOME-1	1213	1216	4	1.0	GHET-1231 GHET-1232 GHET-1233 GHET-1234	DTDPGLUCDEHYDRAT-RXN DTDPDEHYRHAMREDUCT-RXN DTDPGLUCOSEPP-RXN DTDPDEHYDRHAMEPIM-RXN
acry349163	CHROMOSOME-1	1271	1275	5	0.8	GHET-1289 GHET-1290 GHET-1292 GHET-1293	GLU6PDEHYDROG-RXN 6PGLUCONDEHYDROG-RXN 6PGLUCONOLACT-RXN RIB5PISOM-RXN
acry349163	CHROMOSOME-1	840	841	2	1.0	GHET-851 GHET-852	1.2.1.2-RXN FORMATE-DEHYDROGENASE-NADP+-RXN 1.6.99.5-RXN RXN0-3281 RXN-12274 FORMATE-DEHYDROGENASE-CYTOCHROME-RXN
acry349163	CHROMOSOME-1	2947	2951	5	1.0	GHET-2988 GHET-2989 GHET-2990 GHET-2991 GHET-2992	RXN0-5146 RXN-4441 RXN-4301 RXN-12193 RXN-12190 AMYLOMALT-RXN RXN0-5181 GLYCOGEN-BRANCH-RXN RXN-9023 3.2.1.141-RXN ALPHA-AMYL-RXN 3.2.1.1-RXN RXN-9603 RXN-9613 RXN0-5183 5.4.99.16-RXN RXN-1823 RXN-12391 RXN-1825 RXN-1828
acry349163	CHROMOSOME-1	927	930	4	0.75	GHET-938 GHET-940 GHET-941	NADH-DEHYDROGENASE-RXN 1.6.99.5-RXN
acry349163	CHROMOSOME-1	2638	2639	2	1.0	GHET-2677 GHET-2678	PDXJ-RXN 1.1.1.262-RXN RXN-13179
acry349163	CHROMOSOME-1	119	120	2	1.0	GHET-121 GHET-122	RXN-12245 RXN1F-144 RXN66-281 RXNARA-8002 RXN-13323 RXN-12263 RXN-13162
acry349163	CHROMOSOME-1	2763	2764	2	1.0	GHET-2802 GHET-2803	RXN-13279 RXN-7699 RXN-7838 ENOYL-COA-HYDRAT-RXN
acry349163	CHROMOSOME-1	2197	2198	2	1.0	GHET-2229 GHET-2230	SPERMIDINESYN-RXN SAMDECARB-RXN
acry349163	CHROMOSOME-1	2481	2483	3	0.666666666667	GHET-2519 GHET-2521	PROTOPORGENOXI-RXN PROTOHEMEFERROCHELAT-RXN
acry349163	CHROMOSOME-1	1886	1889	4	1.0	GHET-1913 GHET-1914 GHET-1915 GHET-1916	RXN0-5245 RXN0-5244 SUCC-FUM-OXRED-RXN R601-RXN SUCCINATE-DEHYDROGENASE-UBIQUINONE-RXN
acry349163	CHROMOSOME-1	1416	1417	2	1.0	GHET-1435 GHET-1436	GLUTAMIDOTRANS-RXN PRIBFAICARPISOM-RXN
acry349163	CHROMOSOME-1	1855	1857	3	1.0	GHET-1882 GHET-1883 GHET-1884	PROTOCATECHUATE-34-DIOXYGENASE-RXN 4-HYDROXYBENZOATE-3-MONOOXYGENASE-RXN
acry349163	CHROMOSOME-1	2831	2832	2	1.0	GHET-2871 GHET-2872	RXN-12508 RXN-12583 RXN0-1134
acry349163	CHROMOSOME-1	732	733	2	1.0	GHET-742 GHET-743	ASPCARBTRANS-RXN DIHYDROOROT-RXN
acry349163	CHROMOSOME-1	1581	1584	4	0.75	GHET-1604 GHET-1605 GHET-1607	NITRATE-REDUCTASE-NADPORNOPH-RXN RXN0-6370 NITRATE-REDUCTASE-NADPH-RXN RXN0-3501 NITRATREDUCT-RXN 1.7.7.2-RXN NITRATE-REDUCTASE-NADH-RXN TRANS-RXN0-234 TRANS-RXN0-237 NITRATE-REDUCTASE-CYTOCHROME-RXN RXN0-6369 RXN0-5242
acry349163	CHROMOSOME-1	822	824	3	0.666666666667	GHET-833 GHET-835	F16BDEPHOS-RXN RXN-8631 F16ALDOLASE-RXN
acry349163	CHROMOSOME-1	1340	1343	4	1.0	GHET-1358 GHET-1359 GHET-1360 GHET-1361	RXN-12104 RXN0-1342 QUEUOSINE-TRNA-RIBOSYLTRANSFERASE-RXN RXN0-4022 RXN0-1321
acry349163	CHROMOSOME-1	1581	1582	2	1.0	GHET-1604 GHET-1605	NITRATE-REDUCTASE-NADPORNOPH-RXN RXN0-6370 NITRATE-REDUCTASE-NADPH-RXN RXN0-3501 NITRATREDUCT-RXN 1.7.7.2-RXN NITRATE-REDUCTASE-NADH-RXN TRANS-RXN0-234 TRANS-RXN0-237 NITRATE-REDUCTASE-CYTOCHROME-RXN RXN0-6369 RXN0-5242
acry349163	CHROMOSOME-1	1525	1528	4	0.75	GHET-1546 GHET-1547 GHET-1549	RXN1G-1053 RXN-9654 RXN1G-460 RXN1G-324 2.3.1.41-RXN RXN1G-157 RXN-11479 MALONYL-COA-ACP-TRANSACYL-RXN RXN1G-260 RXN1G-364 RXN-11480 RXN-9633 RXN-9632 RXN-9653 RXN-9652 RXN-9651 RXN-9650 RXN-9524 RXN-10654 RXN-10655 RXN-9528 RXN1G-72 RXN1G-1003 RXN1G-306 RXN-9540 RXN1G-469 RXN1G-881 RXN1G-163 3-OXOACYL-ACP-REDUCT-RXN RXN1G-358 3-OXOACYL-ACP-SYNTH-RXN RXN-9648 RXN1G-138 RXN1G-236 RXN-9518 RXN1G-26…
acry349163	CHROMOSOME-1	2833	2835	3	0.666666666667	GHET-2873 GHET-2875	RXN0-1147 RXN-7716
acry349163	CHROMOSOME-1	3000	3002	3	0.666666666667	GHET-3041 GHET-3043	RHAMNISOM-RXN RHAMNULOKIN-RXN
acry349163	CHROMOSOME-1	2259	2261	3	1.0	GHET-2294 GHET-2295 GHET-2296	3-OXOACID-COA-TRANSFERASE-RXN 2.8.3.9-RXN RXNI-2 ACETYL-COA-ACETYLTRANSFER-RXN
acry349163	CHROMOSOME-1	1023	1024	2	1.0	GHET-1036 GHET-1037	GLUC1PURIDYLTRANS-RXN PHOSPHOGLUCMUT-RXN
acry349163	CHROMOSOME-1	2124	2126	3	1.0	GHET-2155 GHET-2156 GHET-2157	LUMAZINESYN-RXN RIBOFLAVIN-SYN-RXN DIOHBUTANONEPSYN-RXN
acry349163	CHROMOSOME-1	2659	2660	2	1.0	GHET-2698 GHET-2699	PSERTRANSAM-RXN PGLYCDEHYDROG-RXN ERYTHRON4PDEHYDROG-RXN PSERTRANSAMPYR-RXN
acry349163	CHROMOSOME-1	926	928	3	0.666666666667	GHET-937 GHET-939	RXN0-5244 NADH-DEHYDROG-A-RXN RXN0-5248
acry349163	CHROMOSOME-1	1514	1516	3	0.666666666667	GHET-1535 GHET-1537	CARBPSYN-RXN GLUTAMIN-RXN PROPIONYL-COA-CARBOXY-RXN RXN-13202 6.3.4.16-RXN
acry349163	CHROMOSOME-1	1874	1877	4	1.0	GHET-1901 GHET-1902 GHET-1903 GHET-1904	DETHIOBIOTIN-SYN-RXN 6-CARBOXYHEXANOATE--COA-LIGASE-RXN DAPASYN-RXN 7KAPSYN-RXN 2.8.1.6-RXN RXN-11484
acry349163	CHROMOSOME-1	58	66	9	0.888888888889	GHET-59 GHET-60 GHET-61 GHET-62 GHET-63 GHET-65 GHET-66 GHET-67	2.4.1.129-RXN RXN-11347 UDP-NACMURALA-GLU-LIG-RXN UDPNACETYLMURAMATEDEHYDROG-RXN RXN-8975 RXN-8976 NACGLCTRANS-RXN RXN-11291 UDP-NACMURALGLDAPAALIG-RXN RXN-11348 PHOSNACMURPENTATRANS-RXN RXN-11028 RXN-11029 RXN-11350 RXN-11346 RXN0-5405 UDP-NACMURALGLDAPLIG-RXN UDP-NACMUR-ALA-LIG-RXN
acry349163	CHROMOSOME-1	440	442	3	0.666666666667	GHET-445 GHET-447	PREPHENATEDEHYDROG-RXN CHORISMATEMUT-RXN
acry349163	CHROMOSOME-1	50	52	3	0.666666666667	GHET-51 GHET-53	GCVT-RXN GCVP-RXN
acry349163	CHROMOSOME-1	933	935	3	0.666666666667	GHET-944 GHET-946	RXN0-5244 NADH-DEHYDROG-A-RXN RXN0-5248 RXN0-5330
acry349163	CHROMOSOME-1	2394	2395	2	1.0	GHET-2430 GHET-2431	RXN0-5257 RXN0-5260 GLYCEROL-KIN-RXN GLYC3PDEHYDROG-RXN RXN0-5259
acry349163	CHROMOSOME-1	339	341	3	1.0	GHET-342 GHET-343 GHET-344	RXN0-4141 RXN0-5256 RXN0-5254 RXN0-5255
acry349163	CHROMOSOME-1	1156	1159	4	1.0	GHET-1173 GHET-1174 GHET-1175 GHET-1176	RXN0-305 GLYOCARBOLIG-RXN HYDROXYPYRUVATE-REDUCTASE-RXN TSA-REDUCT-RXN GLY3KIN-RXN GKI-RXN
acry349163	CHROMOSOME-1	1747	1753	7	0.857142857143	GHET-1772 GHET-1773 GHET-1774 GHET-1775 GHET-1776 GHET-1778	UROCANATE-HYDRATASE-RXN IMIDAZOLONEPROPIONASE-RXN N-FORMYLGLUTAMATE-DEFORMYLASE-RXN FORMIMINOGLUTAMATE-DEIMINASE-RXN HISTIDINE-AMMONIA-LYASE-RXN
acry349163	CHROMOSOME-1	1329	1330	2	1.0	GHET-1347 GHET-1348	RXN0-2381 TRYPSYN-RXN RXN0-2382
acry349163	CHROMOSOME-1	1219	1221	3	1.0	GHET-1237 GHET-1238 GHET-1239	1TRANSKETO-RXN ERYTH4PDEHYDROG-RXN 2TRANSKETO-RXN GAPOXNPHOSPHN-RXN PHOSGLYPHOS-RXN 1.2.1.13-RXN
acry349163	CHROMOSOME-1	1413	1417	5	0.8	GHET-1432 GHET-1433 GHET-1435 GHET-1436	IMIDPHOSDEHYD-RXN GLUTAMIDOTRANS-RXN PRIBFAICARPISOM-RXN
acry349163	CHROMOSOME-1	709	714	6	0.666666666667	GHET-718 GHET-719 GHET-720 GHET-723	TRANS-RXN-143 3.6.3.12-RXN
acry349163	CHROMOSOME-1	610	611	2	1.0	GHET-618 GHET-619	DTDPDEHYRHAMREDUCT-RXN DTDPDEHYDRHAMEPIM-RXN
acry349163	CHROMOSOME-1	592	593	2	1.0	GHET-598 GHET-599	2.7.7.33-RXN CDP-GLUCOSE-46-DEHYDRATASE-RXN
acry349163	CHROMOSOME-1	2720	2721	2	1.0	GHET-2759 GHET-2760	CHER-RXN MCPMETEST-RXN
acry349163	CHROMOSOME-1	919	921	3	0.666666666667	GHET-930 GHET-932	3.4.21.53-RXN 3.4.21.92-RXN
acry349163	CHROMOSOME-1	2388	2389	2	1.0	GHET-2424 GHET-2425	RXN0-5055 ACETYL-COA-CARBOXYLTRANSFER-RXN
acry349163	CHROMOSOME-1	1852	1853	2	1.0	GHET-1879 GHET-1880	3-OXOACID-COA-TRANSFERASE-RXN RXNI-2 3-OXOADIPATE-COA-TRANSFERASE-RXN RXN-10085
acry349163	CHROMOSOME-1	823	826	4	0.75	GHET-834 GHET-836 GHET-837	PHOSPHORIBULOKINASE-RXN RIBULOSE-BISPHOSPHATE-CARBOXYLASE-RXN
acry349163	CHROMOSOME-1	1541	1543	3	1.0	GHET-1562 GHET-1563 GHET-1564	L-ASPARTATE-OXID-RXN QUINOLINATE-SYNTHA-RXN QUINOPRIBOTRANS-RXN
acry349163	CHROMOSOME-1	538	539	2	1.0	GHET-544 GHET-545	RXN0-3901 RXN0-3921
acry349163	CHROMOSOME-1	16	18	3	1.0	GHET-17 GHET-18 GHET-19	R83-RXN R82-RXN R147-RXN R145-RXN R146-RXN 3.1.3.77-RXN
acry349163	CHROMOSOME-1	2385	2386	2	1.0	GHET-2421 GHET-2422	LYSINE--TRNA-LIGASE-RXN LYSINE-23-AMINOMUTASE-RXN
acry349163	CHROMOSOME-1	1252	1253	2	1.0	GHET-1270 GHET-1271	R221-RXN R222-RXN
acry349163	CHROMOSOME-1	842	844	3	0.666666666667	GHET-853 GHET-855	ALCOHOL-DEHYDROG-RXN RXN0-5244 NADH-DEHYDROG-A-RXN RXN-11039 RXN0-5248
acry349163	CHROMOSOME-1	1852	1854	3	0.666666666667	GHET-1879 GHET-1881	RXN-3641 3-OXOADIPATE-COA-TRANSFERASE-RXN
acry349163	CHROMOSOME-1	747	749	3	0.666666666667	GHET-757 GHET-759	ARGSUCCINLYA-RXN ARGSUCCINSYN-RXN RXN-10 RXN-22
acry349163	CHROMOSOME-1	619	620	2	1.0	GHET-627 GHET-628	2-METHYLCITRATE-SYNTHASE-RXN 2-METHYLCITRATE-DEHYDRATASE-RXN
acry349163	CHROMOSOME-1	622	624	3	1.0	GHET-630 GHET-631 GHET-632	MEPROPCOA-FAD-RXN METHYLACYLYLCOA-HYDROXY-RXN 3-HYDROXYISOBUTYRATE-DEHYDROGENASE-RXN 3-HYDROXYISOBUTYRYL-COA-HYDROLASE-RXN
acry349163	CHROMOSOME-1	837	841	5	0.6	GHET-848 GHET-851 GHET-852	1.2.1.2-RXN FORMATE-DEHYDROGENASE-NADP+-RXN 1.6.99.5-RXN TRANS-RXN-1 RXN-12274 RXN0-3281 FORMATE-DEHYDROGENASE-CYTOCHROME-RXN
acry349163	CHROMOSOME-1	2154	2156	3	1.0	GHET-2185 GHET-2186 GHET-2187	3-ISOPROPYLMALISOM-RXN RXN-13163 RXN-13158 RXN-8991 3-ISOPROPYLMALDEHYDROG-RXN
acry349163	CHROMOSOME-1	1864	1866	3	1.0	GHET-1891 GHET-1892 GHET-1893	DEOXYGLUCONOKIN-RXN MANNONDEHYDRAT-RXN MANNONOXIDOREDUCT-RXN
acry349163	CHROMOSOME-1	467	468	2	1.0	GHET-473 GHET-474	KDPGALDOL-RXN PGLUCONDEHYDRAT-RXN
acry349163	CHROMOSOME-1	2810	2811	2	1.0	GHET-2849 GHET-2850	SULFITE-REDUCTASE-FERREDOXIN-RXN 1.8.4.8-RXN ADENYLYLSULFATE-REDUCTASE-RXN SULFITE-REDUCTASE-RXN RXN-11922 SULFITE-REDUCT-RXN RXN-11944
acry349163	CHROMOSOME-1	128	129	2	1.0	GHET-130 GHET-131	UROGENIIISYN-RXN OHMETHYLBILANESYN-RXN
acry349163	CHROMOSOME-1	59	62	4	1.0	GHET-60 GHET-61 GHET-62 GHET-63	UDP-NACMURALGLDAPAALIG-RXN RXN-8975 UDP-NACMURALGLDAPLIG-RXN PHOSNACMURPENTATRANS-RXN RXN-11028 UDP-NACMURALA-GLU-LIG-RXN RXN-11347
acry349163	CHROMOSOME-1	1232	1233	2	1.0	GHET-1250 GHET-1251	PRTRANS-RXN ANTHRANSYN-RXN
acry349163	CHROMOSOME-1	927	932	6	0.666666666667	GHET-938 GHET-940 GHET-941 GHET-943	NADH-DEHYDROGENASE-RXN 1.6.99.5-RXN
acry349163	CHROMOSOME-1	2064	2066	3	0.666666666667	GHET-2094 GHET-2096	PRPPSYN-RXN NICOTINATEPRIBOSYLTRANS-RXN
acry349163	CHROMOSOME-1	1665	1666	2	1.0	GHET-1689 GHET-1690	RXN-12878 GLUTAMIN-RXN GLUTDEHYD-RXN GLUTAMATE-SYNTHASE-FERREDOXIN-RXN
acry349163	CHROMOSOME-1	994	997	4	1.0	GHET-1007 GHET-1008 GHET-1009 GHET-1010	SARCOX-RXN RXN-8673
acry349163	CHROMOSOME-1	570	571	2	1.0	GHET-576 GHET-577	CELLULOSE-SYNTHASE-UDP-FORMING-RXN RXN-2043
acry349163	CHROMOSOME-1	823	828	6	0.666666666667	GHET-834 GHET-836 GHET-837 GHET-839	RIBULOSE-BISPHOSPHATE-CARBOXYLASE-RXN PHOSPHORIBULOKINASE-RXN RIBULP3EPIM-RXN
acry349163	CHROMOSOME-1	931	933	3	0.666666666667	GHET-942 GHET-944	RXN0-5244 NADH-DEHYDROG-A-RXN RXN0-5248
acry349163	CHROMOSOME-1	739	740	2	1.0	GHET-749 GHET-750	ADPREDUCT-RXN RIBONUCLEOSIDE-DIP-REDUCTI-RXN UDPREDUCT-RXN
acry349163	CHROMOSOME-1	1853	1854	2	1.0	GHET-1880 GHET-1881	RXNI-2 ACETYL-COA-ACETYLTRANSFER-RXN
acry349163	CHROMOSOME-1	2831	2835	5	0.6	GHET-2871 GHET-2872 GHET-2875	RXN-12508 RXN0-1132 RXN-12583 RXN0-1134
acry349163	CHROMOSOME-1	912	913	2	1.0	GHET-923 GHET-924	CARBPSYN-RXN GLUTAMIN-RXN RXN-13202
acry349163	CHROMOSOME-1	931	935	5	0.6	GHET-942 GHET-944 GHET-946	RXN0-5244 NADH-DEHYDROG-A-RXN RXN0-5248 RXN0-5330
acry349163	CHROMOSOME-1	610	613	4	0.75	GHET-618 GHET-619 GHET-621	DTDPGLUCDEHYDRAT-RXN DTDPDEHYRHAMREDUCT-RXN DTDPDEHYDRHAMEPIM-RXN
acry349163	CHROMOSOME-1	1056	1057	2	1.0	GHET-1070 GHET-1071	S-ADENMETSYN-RXN TRNA-GUANINE-N7--METHYLTRANSFERASE-RXN
acry349163	CHROMOSOME-1	991	993	3	1.0	GHET-1004 GHET-1005 GHET-1006	BADH-RXN CHD-RXN RXN-6021 RXNHET-7
acry349163	CHROMOSOME-1	910	913	4	0.75	GHET-921 GHET-923 GHET-924	CARBPSYN-RXN GLUTAMIN-RXN THREDEHYD-RXN RXN-13202
acry349163	CHROMOSOME-1	2696	2697	2	1.0	GHET-2735 GHET-2736	PHOSPHASERDECARB-RXN PHOSPHASERSYN-RXN
acry349163	CHROMOSOME-1	1609	1610	2	1.0	GHET-1632 GHET-1633	RXN0-742 RXN0-743
acry349163	CHROMOSOME-1	649	650	2	1.0	GHET-658 GHET-659	KDOTRANS-RXN TETRAACYLDISACC4KIN-RXN KDOTRANS2-RXN
acry349163	CHROMOSOME-1	65	66	2	1.0	GHET-66 GHET-67	UDP-NACMUR-ALA-LIG-RXN UDPNACETYLMURAMATEDEHYDROG-RXN
acry349163	PLASMID-3	16	21	6	0.666666666667	GHET-3542 GHET-3543 GHET-3544 GHET-3547	TRANS-RXN-143 3.6.3.12-RXN
afer243159	CHROMOSOME-1	396	397	2	1.0	GH3S-404 GH3S-405	ARGSUCCINSYN-RXN RXN-13482 ORNCARBAMTRANSFER-RXN
afer243159	CHROMOSOME-1	1492	1493	2	1.0	GH3S-1520 GH3S-1521	3.2.2.24-RXN 2.4.2.37-RXN
afer243159	CHROMOSOME-1	3221	3226	6	0.666666666667	GH3S-3293 GH3S-3294 GH3S-3295 GH3S-3298	UROGENIIISYN-RXN OHMETHYLBILANESYN-RXN GSAAMINOTRANS-RXN PORPHOBILSYNTH-RXN
afer243159	CHROMOSOME-1	3221	3223	3	1.0	GH3S-3293 GH3S-3294 GH3S-3295	UROGENIIISYN-RXN OHMETHYLBILANESYN-RXN PORPHOBILSYNTH-RXN
afer243159	CHROMOSOME-1	3215	3216	2	1.0	GH3S-3287 GH3S-3288	MANNPGUANYLTRANGDP-RXN GDPMANDEHYDRA-RXN 2.7.7.13-RXN
afer243159	CHROMOSOME-1	1767	1769	3	0.666666666667	GH3S-1804 GH3S-1806	ACETATEKIN-RXN PHOSACETYLTRANS-RXN
afer243159	CHROMOSOME-1	1318	1319	2	1.0	GH3S-1340 GH3S-1341	UGD-RXN UDPGLUCEPIM-RXN
afer243159	CHROMOSOME-1	2300	2301	2	1.0	GH3S-2350 GH3S-2351	AICARSYN-RXN SAICARSYN-RXN
afer243159	CHROMOSOME-1	734	735	2	1.0	GH3S-748 GH3S-749	PHOSPHASERDECARB-RXN PHOSPHASERSYN-RXN
afer243159	CHROMOSOME-1	3052	3056	5	1.0	GH3S-3116 GH3S-3117 GH3S-3118 GH3S-3119 GH3S-3120	SULFITE-REDUCT-RXN RXN-12019 SULFATE-ADENYLYLTRANS-RXN
afer243159	CHROMOSOME-1	1862	1866	5	0.8	GH3S-1902 GH3S-1903 GH3S-1904 GH3S-1906	RXN-9654 RXN1G-460 RXN1G-324 2.3.1.41-RXN RXN1G-157 RXN-11479 MALONYL-COA-ACP-TRANSACYL-RXN RXN1G-138 RXN1G-236 3-OXOACYL-ACP-SYNTH-RXN RXN-9648 RXN-9539 RXN-9632 RXN-9653 RXN-9652 RXN-9651 RXN-9650 RXN1G-26 RXN1G-840 RXN-10654 RXN-10655 RXN1G-306 3-OXOACYL-ACP-REDUCT-RXN RXN1G-1003
afer243159	CHROMOSOME-1	580	582	3	0.666666666667	GH3S-594 GH3S-596	RXN0-5063 2.1.1.17-RXN
afer243159	CHROMOSOME-1	3166	3168	3	1.0	GH3S-3238 GH3S-3239 GH3S-3240	PRTRANS-RXN ANTHRANSYN-RXN
afer243159	CHROMOSOME-1	731	733	3	1.0	GH3S-745 GH3S-746 GH3S-747	ACETOOHBUTREDUCTOISOM-RXN ACETOLACTREDUCTOISOM-RXN ACETOOHBUTSYN-RXN ACETOLACTSYN-RXN
afer243159	CHROMOSOME-1	2971	2978	8	1.0	GH3S-3035 GH3S-3036 GH3S-3037 GH3S-3038 GH3S-3039 GH3S-3040 GH3S-3041 GH3S-3042	RXN-8001 HISTOLDEHYD-RXN HISTCYCLOHYD-RXN GLUTAMIDOTRANS-RXN HISTALDEHYD-RXN HISTIDPHOS-RXN ATPPHOSPHORIBOSYLTRANS-RXN HISTAMINOTRANS-RXN HISTPRATPHYD-RXN IMIDPHOSDEHYD-RXN PRIBFAICARPISOM-RXN
afer243159	CHROMOSOME-1	890	892	3	1.0	GH3S-910 GH3S-911 GH3S-912	3.4.21.53-RXN 3.4.21.92-RXN
afer243159	CHROMOSOME-1	151	152	2	1.0	GH3S-156 GH3S-157	SPERMIDINESYN-RXN SAMDECARB-RXN
afer243159	CHROMOSOME-1	932	933	2	1.0	GH3S-953 GH3S-954	RXN0-5244 TRANS-RXN0-237 RXN-12352 RXN0-5266 RXN0-5265
afer243159	CHROMOSOME-1	352	353	2	1.0	GH3S-359 GH3S-360	RXN-11277 DIACYLGLYKIN-RXN
afer243159	CHROMOSOME-1	625	626	2	1.0	GH3S-639 GH3S-640	CARBPSYN-RXN GLUTAMIN-RXN RXN-13202
afer243159	CHROMOSOME-1	2073	2075	3	1.0	GH3S-2119 GH3S-2120 GH3S-2121	5.4.99.17-RXN GLYC3PDEHYDROGBIOSYN-RXN RXN66-281 RXN-12263 RXN-13162
afer243159	CHROMOSOME-1	2876	2877	2	1.0	GH3S-2940 GH3S-2941	1.8.4.14-RXN 1.8.4.12-RXN RXN-8668
afer243159	CHROMOSOME-1	1625	1626	2	1.0	GH3S-1658 GH3S-1659	GLYCOLATEDEHYDRO-RXN NADH-DEHYDROGENASE-RXN
afer243159	CHROMOSOME-1	228	231	4	0.75	GH3S-235 GH3S-237 GH3S-238	RXN0-5118 LAUROYLACYLTRAN-RXN KDOTRANS-RXN KDOTRANS2-RXN RXN0-5057
afer243159	CHROMOSOME-1	241	242	2	1.0	GH3S-248 GH3S-249	ARGINYLTRANSFERASE-RXN LEUCYLTRANSFERASE-RXN
afer243159	CHROMOSOME-1	2127	2128	2	1.0	GH3S-2174 GH3S-2175	RXN-8269 H2SOXIREDPYRO-RXN 1.12.1.3-RXN
afer243159	CHROMOSOME-1	715	716	2	1.0	GH3S-729 GH3S-730	GLUTAMIN-RXN GLUTDEHYD-RXN GLUTAMATESYN-RXN
afer243159	CHROMOSOME-1	199	200	2	1.0	GH3S-204 GH3S-205	UDP-NACMUR-ALA-LIG-RXN UDPNACETYLMURAMATEDEHYDROG-RXN
afer243159	CHROMOSOME-1	1316	1317	2	1.0	GH3S-1338 GH3S-1339	2.7.10.2-RXN PROTEIN-TYROSINE-PHOSPHATASE-RXN
afer243159	CHROMOSOME-1	617	620	4	1.0	GH3S-631 GH3S-632 GH3S-633 GH3S-634	TRANS-RXN0-237 RXN0-5268 RXN0-5265
afer243159	CHROMOSOME-1	2994	2995	2	1.0	GH3S-3058 GH3S-3059	GLUTCYSLIG-RXN GLUTATHIONE-SYN-RXN
afer243159	CHROMOSOME-1	1625	1628	4	0.75	GH3S-1658 GH3S-1659 GH3S-1661	GLYCOLATEDEHYDRO-RXN NADH-DEHYDROGENASE-RXN
afer243159	CHROMOSOME-1	190	191	2	1.0	GH3S-195 GH3S-196	RXN0-5055 ACETYL-COA-CARBOXYLTRANSFER-RXN
afer243159	CHROMOSOME-1	758	759	2	1.0	GH3S-772 GH3S-773	GUANINE-DEAMINASE-RXN ADDALT-RXN ADENODEAMIN-RXN
afer243159	CHROMOSOME-1	2019	2020	2	1.0	GH3S-2063 GH3S-2064	RXN0-2381 TRYPSYN-RXN RXN0-2382
afer243159	CHROMOSOME-1	290	292	3	0.666666666667	GH3S-297 GH3S-299	RIBOFLAVINSYNREDUC-RXN RIBOFLAVINSYNDEAM-RXN GTP-CYCLOHYDRO-II-RXN
afer243159	CHROMOSOME-1	415	416	2	1.0	GH3S-423 GH3S-424	ACONITATEHYDR-RXN ISOCITDEH-RXN RXN-8642 RXN-9951 RXN-14047 ACONITATEDEHYDR-RXN
afer243159	CHROMOSOME-1	2032	2033	2	1.0	GH3S-2076 GH3S-2077	3.2.1.141-RXN RXN-12190 ALPHA-AMYL-RXN 3.2.1.1-RXN RXN-4301 5.4.99.15-RXN RXN-1823 RXN0-5181
afer243159	CHROMOSOME-1	3000	3001	2	1.0	GH3S-3064 GH3S-3065	RXN-12508 RXN-12583 RXN0-1134
afer243159	CHROMOSOME-1	3227	3228	2	1.0	GH3S-3299 GH3S-3300	PYRIMSYN3-RXN OHMETPYRKIN-RXN RXN-12610 RXN-12611 THI-P-SYN-RXN
afer243159	CHROMOSOME-1	2574	2575	2	1.0	GH3S-2633 GH3S-2634	ADPREDUCT-RXN RIBONUCLEOSIDE-DIP-REDUCTI-RXN UDPREDUCT-RXN
afer243159	CHROMOSOME-1	3173	3176	4	1.0	GH3S-3245 GH3S-3246 GH3S-3247 GH3S-3248	F16BDEPHOS-RXN 1TRANSKETO-RXN SEDOHEPTULOSE-BISPHOSPHATASE-RXN 1.2.1.13-RXN PHOSGLYPHOS-RXN 2TRANSKETO-RXN GAPOXNPHOSPHN-RXN ERYTH4PDEHYDROG-RXN
afer243159	CHROMOSOME-1	1736	1737	2	1.0	GH3S-1773 GH3S-1774	GMP-SYN-GLUT-RXN IMP-DEHYDROG-RXN GMP-SYN-NH3-RXN
afer243159	CHROMOSOME-1	230	231	2	1.0	GH3S-237 GH3S-238	LAUROYLACYLTRAN-RXN KDOTRANS-RXN KDOTRANS2-RXN
afer243159	CHROMOSOME-1	236	237	2	1.0	GH3S-243 GH3S-244	RXN-11483 RXN-11484
afer243159	CHROMOSOME-1	291	293	3	1.0	GH3S-298 GH3S-299 GH3S-300	LUMAZINESYN-RXN RIBOFLAVIN-SYN-RXN DIOHBUTANONEPSYN-RXN
afer243159	CHROMOSOME-1	875	876	2	1.0	GH3S-895 GH3S-896	PSERTRANSAM-RXN PGLYCDEHYDROG-RXN ERYTHRON4PDEHYDROG-RXN PSERTRANSAMPYR-RXN
afer243159	CHROMOSOME-1	1862	1864	3	1.0	GH3S-1902 GH3S-1903 GH3S-1904	RXN-9654 RXN1G-460 RXN1G-324 2.3.1.41-RXN RXN1G-157 RXN-11479 MALONYL-COA-ACP-TRANSACYL-RXN RXN1G-138 RXN1G-236 3-OXOACYL-ACP-SYNTH-RXN RXN-9648 RXN-9539 RXN-9632 RXN-9653 RXN-9652 RXN-9651 RXN-9650 RXN1G-26 RXN1G-840 RXN-10654 RXN-10655 RXN1G-306 3-OXOACYL-ACP-REDUCT-RXN RXN1G-1003
afer243159	CHROMOSOME-1	887	888	2	1.0	GH3S-907 GH3S-908	OROPRIBTRANS-RXN OROTPDECARB-RXN
afer243159	CHROMOSOME-1	686	688	3	1.0	GH3S-700 GH3S-701 GH3S-702	RXN-12275 1.12.1.3-RXN RXN0-4141 HYDROGEN-DEHYDROGENASE-RXN RXN0-5256 RXN0-5254 RXN0-5255 HYDROG-RXN RXN-12215
afer243159	CHROMOSOME-1	2989	2990	2	1.0	GH3S-3053 GH3S-3054	ASPCARBTRANS-RXN DIHYDROOROT-RXN
afer243159	CHROMOSOME-1	610	612	3	0.666666666667	GH3S-624 GH3S-626	3-ISOPROPYLMALISOM-RXN RXN-8991 RXN-13163
afer243159	CHROMOSOME-1	2418	2419	2	1.0	GH3S-2475 GH3S-2476	TRANS-RXNH3S-13 MERCURY-II-REDUCTASE-RXN
afer243159	CHROMOSOME-1	957	960	4	0.75	GH3S-978 GH3S-980 GH3S-981	GCVT-RXN GCVP-RXN
afer243159	CHROMOSOME-1	203	206	4	1.0	GH3S-208 GH3S-209 GH3S-210 GH3S-211	UDP-NACMURALGLDAPAALIG-RXN PHOSNACMURPENTATRANS-RXN RXN-11028 UDP-NACMURALA-GLU-LIG-RXN 6.3.2.10-RXN RXN-11347 RXN-8975 UDP-NACMURALGLDAPLIG-RXN
afer243159	CHROMOSOME-1	2505	2506	2	1.0	GH3S-2564 GH3S-2565	RXN0-947 RXN0-949
afer243159	CHROMOSOME-1	265	266	2	1.0	GH3S-272 GH3S-273	RXN0-742 RXN0-743
afer243159	CHROMOSOME-1	578	579	2	1.0	GH3S-592 GH3S-593	CHORPYRLY-RXN RXN-9222 RXN-11368 RXN-9230
afer243159	CHROMOSOME-1	199	207	9	0.888888888889	GH3S-204 GH3S-205 GH3S-206 GH3S-208 GH3S-209 GH3S-210 GH3S-211 GH3S-212	UDP-NACMURALGLDAPAALIG-RXN 2.4.1.129-RXN PHOSNACMURPENTATRANS-RXN RXN-11028 RXN-11029 UDP-NACMUR-ALA-LIG-RXN 6.3.2.10-RXN RXN-11347 UDPNACETYLMURAMATEDEHYDROG-RXN RXN-8975 RXN0-5405 RXN-8976 UDP-NACMURALGLDAPLIG-RXN UDP-NACMURALA-GLU-LIG-RXN NACGLCTRANS-RXN
afer243159	CHROMOSOME-1	3170	3176	7	0.857142857143	GH3S-3242 GH3S-3243 GH3S-3245 GH3S-3246 GH3S-3247 GH3S-3248	F16BDEPHOS-RXN 1TRANSKETO-RXN F16ALDOLASE-RXN SEDOHEPTULOSE-BISPHOSPHATASE-RXN RXN-8631 1.2.1.13-RXN RIBULP3EPIM-RXN GAPOXNPHOSPHN-RXN SEDOBISALDOL-RXN ERYTH4PDEHYDROG-RXN 2TRANSKETO-RXN PHOSGLYPHOS-RXN
afer243159	CHROMOSOME-1	2010	2011	2	1.0	GH3S-2054 GH3S-2055	RXN0-1342 QUEUOSINE-TRNA-RIBOSYLTRANSFERASE-RXN RXN0-1321
lfer1048260	CHROMOSOME-1	1193	1195	3	1.0	GLFL-1195 GLFL-1196 GLFL-1197	COBALAMIN5PSYN-RXN DMBPPRIBOSYLTRANS-RXN
lfer1048260	CHROMOSOME-1	2488	2489	2	1.0	GLFL-2491 GLFL-2492	RXN-13824 RXN-8764 RXN-13826 2.1.1.132-RXN
lfer1048260	CHROMOSOME-1	929	933	5	0.8	GLFL-931 GLFL-932 GLFL-933 GLFL-935	NADH-DEHYDROGENASE-RXN 1.6.99.5-RXN
lfer1048260	CHROMOSOME-1	978	980	3	1.0	GLFL-980 GLFL-981 GLFL-982	CELLULOSE-SYNTHASE-GDP-FORMING-RXN CELLULOSE-SYNTHASE-UDP-FORMING-RXN
lfer1048260	CHROMOSOME-1	69	71	3	1.0	GLFL-70 GLFL-71 GLFL-72	TRIOSEPISOMERIZATION-RXN 1.2.1.13-RXN 1.2.1.9-RXN PHOSGLYPHOS-RXN GAPDHSYNEC-RXN
lfer1048260	CHROMOSOME-1	1723	1726	4	1.0	GLFL-1725 GLFL-1726 GLFL-1727 GLFL-1728	MVHMETH-RXN NADH-DEHYDROGENASE-RXN 1.12.1.3-RXN RXN0-4141 HYDROGEN-DEHYDROGENASE-RXN FHLMULTI-RXN RXN0-5256 RXN-12275 HYDROG-RXN RXN-12215
lfer1048260	CHROMOSOME-1	2213	2218	6	0.833333333333	GLFL-2216 GLFL-2217 GLFL-2218 GLFL-2220 GLFL-2221	HISTAMINOTRANS-RXN HISTCYCLOHYD-RXN HISTPRATPHYD-RXN IMIDPHOSDEHYD-RXN GLUTAMIDOTRANS-RXN PRIBFAICARPISOM-RXN
lfer1048260	CHROMOSOME-1	828	838	11	0.909090909091	GLFL-830 GLFL-831 GLFL-832 GLFL-833 GLFL-834 GLFL-835 GLFL-837 GLFL-838 GLFL-839 GLFL-840	UDP-NACMURALGLDAPAALIG-RXN RXN-11348 PHOSNACMURPENTATRANS-RXN RXN-11028 RXN-11029 UDP-NACMUR-ALA-LIG-RXN 6.3.2.10-RXN UDP-NACMURALA-GLU-LIG-RXN UDPNACETYLMURAMATEDEHYDROG-RXN RXN0-5405 RXN-6501 DALADALALIG-RXN NACGLCTRANS-RXN UDP-NACMURALGLDAPLIG-RXN RXN-11291 RXN-11302 RXN-11301 RXN-11350
lfer1048260	CHROMOSOME-1	1300	1304	5	0.6	GLFL-1302 GLFL-1303 GLFL-1306	ASPARAGHYD-RXN AICARSYN-RXN SAICARSYN-RXN
lfer1048260	CHROMOSOME-1	1296	1297	2	1.0	GLFL-1298 GLFL-1299	LUMAZINESYN-RXN DIOHBUTANONEPSYN-RXN
lfer1048260	CHROMOSOME-1	103	105	3	0.666666666667	GLFL-104 GLFL-106	PYRIMSYN3-RXN THI-P-SYN-RXN OHMETPYRKIN-RXN
lfer1048260	CHROMOSOME-1	2146	2148	3	0.666666666667	GLFL-2149 GLFL-2151	RXN-13323 RXN1F-144 RXN-12245 RXNARA-8002
lfer1048260	CHROMOSOME-1	815	816	2	1.0	GLFL-817 GLFL-818	ACONITATEHYDR-RXN RXN-14047 ACONITATEDEHYDR-RXN CITSYN-RXN
lfer1048260	CHROMOSOME-1	2213	2215	3	1.0	GLFL-2216 GLFL-2217 GLFL-2218	HISTCYCLOHYD-RXN HISTPRATPHYD-RXN GLUTAMIDOTRANS-RXN PRIBFAICARPISOM-RXN
lfer1048260	CHROMOSOME-1	1479	1480	2	1.0	GLFL-1481 GLFL-1482	RXN-6261 R345-RXN
lfer1048260	CHROMOSOME-1	1789	1790	2	1.0	GLFL-1792 GLFL-1793	RXNLFL-7 TRANS-RXNLFL-11
lfer1048260	CHROMOSOME-1	862	863	2	1.0	GLFL-864 GLFL-865	HEMN-RXN UROGENDECARBOX-RXN
lfer1048260	CHROMOSOME-1	2376	2380	5	0.6	GLFL-2379 GLFL-2382 GLFL-2383	3.2.1.141-RXN RXN-12190 ALPHA-AMYL-RXN 3.2.1.1-RXN MALTODEG-RXN RXN-12193 RXN-1823 AMYLOMALT-RXN RXN-1825 RXN-1828 RXN0-5181 RXN0-5395 GLYCOGEN-BRANCH-RXN RXN-12391
lfer1048260	CHROMOSOME-1	813	814	2	1.0	GLFL-815 GLFL-816	SUCCCOASYN-RXN SUCCINATE--COA-LIGASE-GDP-FORMING-RXN
lfer1048260	CHROMOSOME-1	1016	1017	2	1.0	GLFL-1018 GLFL-1019	MANNPGUANYLTRANGDP-RXN MANNPISOM-RXN PHOSMANMUT-RXN 2.7.7.13-RXN
lfer1048260	CHROMOSOME-1	484	486	3	1.0	GLFL-486 GLFL-487 GLFL-488	ADENYLYLSULFATE-REDUCTASE-RXN ADENYLYLSULFKIN-RXN SULFATE-ADENYLYLTRANS-RXN
lfer1048260	CHROMOSOME-1	2522	2524	3	0.666666666667	GLFL-2525 GLFL-2527	ACETOOHBUTREDUCTOISOM-RXN ACETOOHBUTSYN-RXN
lfer1048260	CHROMOSOME-1	1300	1301	2	1.0	GLFL-1302 GLFL-1303	AICARSYN-RXN SAICARSYN-RXN
lfer1048260	CHROMOSOME-1	2071	2073	3	1.0	GLFL-2074 GLFL-2075 GLFL-2076	R83-RXN R146-RXN R82-RXN R147-RXN
lfer1048260	CHROMOSOME-1	1557	1558	2	1.0	GLFL-1559 GLFL-1560	TREHALOSEPHOSPHA-RXN TREHALOSE6PSYN-RXN
lfer1048260	CHROMOSOME-1	1461	1462	2	1.0	GLFL-1463 GLFL-1464	1.5.1.15-RXN RXN-5061 METHENYLTHFCYCLOHYDRO-RXN 1.5.1.20-RXN METHYLENETHFDEHYDROG-NADP-RXN
lfer1048260	CHROMOSOME-1	819	821	3	1.0	GLFL-821 GLFL-822 GLFL-823	SUCCCOASYN-RXN SUCCINATE--COA-LIGASE-GDP-FORMING-RXN SUCC-FUM-OXRED-RXN R601-RXN SUCCINATE-DEHYDROGENASE-UBIQUINONE-RXN
lfer1048260	CHROMOSOME-1	2213	2220	8	0.75	GLFL-2216 GLFL-2217 GLFL-2218 GLFL-2220 GLFL-2221 GLFL-2223	ATPPHOSPHORIBOSYLTRANS-RXN HISTAMINOTRANS-RXN HISTCYCLOHYD-RXN HISTPRATPHYD-RXN IMIDPHOSDEHYD-RXN GLUTAMIDOTRANS-RXN PRIBFAICARPISOM-RXN
lfer1048260	CHROMOSOME-1	1459	1463	5	0.6	GLFL-1461 GLFL-1463 GLFL-1465	1.5.1.15-RXN 5-FORMYL-THF-CYCLO-LIGASE-RXN 3-CH3-2-OXOBUTANOATE-OH-CH3-XFER-RXN METHENYLTHFCYCLOHYDRO-RXN METHYLENETHFDEHYDROG-NADP-RXN
lfer1048260	CHROMOSOME-1	398	400	3	1.0	GLFL-400 GLFL-401 GLFL-402	R101-RXN R102-RXN 2.6.1.46-RXN R103-RXN
lfer1048260	CHROMOSOME-1	1366	1367	2	1.0	GLFL-1368 GLFL-1369	PSERTRANSAM-RXN PGLYCDEHYDROG-RXN
lfer1048260	CHROMOSOME-1	2315	2316	2	1.0	GLFL-2318 GLFL-2319	RXN-11758 ADOMET-DMK-METHYLTRANSFER-RXN HEMN-RXN 2-OCTAPRENYL-METHOXY-BENZOQ-METH-RXN RXN-11046
lfer1048260	CHROMOSOME-1	1478	1479	2	1.0	GLFL-1480 GLFL-1481	4.1.1.81-RXN RXN-6261
lfer1048260	CHROMOSOME-1	2522	2523	2	1.0	GLFL-2525 GLFL-2526	ACETOLACTREDUCTOISOM-RXN ACETOLACTSYN-RXN
lfer1048260	CHROMOSOME-1	1106	1107	2	1.0	GLFL-1108 GLFL-1109	SPERMIDINESYN-RXN SAMDECARB-RXN
lfer1048260	CHROMOSOME-1	2520	2521	2	1.0	GLFL-2523 GLFL-2524	PHOSPHASERDECARB-RXN PHOSPHASERSYN-RXN
lfer1048260	CHROMOSOME-1	1222	1224	3	1.0	GLFL-1224 GLFL-1225 GLFL-1226	KDOTRANS-RXN TETRAACYLDISACC4KIN-RXN
lfer1048260	CHROMOSOME-1	2446	2448	3	0.666666666667	GLFL-2449 GLFL-2451	TRANS-RXNLFL-8 RXN-982
lfer1048260	CHROMOSOME-1	1621	1625	5	0.6	GLFL-1623 GLFL-1626 GLFL-1627	GLUCOKIN-RXN 6PGLUCONOLACT-RXN GLU6PDEHYDROG-RXN
lfer1048260	CHROMOSOME-1	1514	1515	2	1.0	GLFL-1516 GLFL-1517	BIOTIN-CARBOXYL-RXN ACETYL-COA-CARBOXYLTRANSFER-RXN
lfer1048260	CHROMOSOME-1	829	833	5	1.0	GLFL-831 GLFL-832 GLFL-833 GLFL-834 GLFL-835	UDP-NACMURALGLDAPAALIG-RXN PHOSNACMURPENTATRANS-RXN RXN-11028 6.3.2.10-RXN UDP-NACMURALA-GLU-LIG-RXN UDP-NACMURALGLDAPLIG-RXN
lfer1048260	CHROMOSOME-1	397	399	3	0.666666666667	GLFL-399 GLFL-401	R101-RXN 1.14.11.18-RXN RXN66-470 2.6.1.46-RXN
lfer1048260	CHROMOSOME-1	2305	2308	4	1.0	GLFL-2308 GLFL-2309 GLFL-2310 GLFL-2311	RXN-13482 RXN-10 RXN-22 ORNITHINE--OXO-ACID-AMINOTRANSFERASE-RXN ORNCARBAMTRANSFER-RXN ARGSUCCINSYN-RXN ARGSUCCINLYA-RXN RXN-9
lfer1048260	CHROMOSOME-1	1882	1883	2	1.0	GLFL-1885 GLFL-1886	GMP-SYN-GLUT-RXN IMP-DEHYDROG-RXN GMP-SYN-NH3-RXN
lfer1048260	CHROMOSOME-1	1321	1322	2	1.0	GLFL-1323 GLFL-1324	RXN-1826 PHOSPHOGLUCMUT-RXN RXN0-5182 GLYMALTOPHOSPHORYL-RXN GLYCOPHOSPHORYL-RXN RXN0-5184 RXN-12392 RXN-12171 RXN-9025
lfer1048260	CHROMOSOME-1	1218	1224	7	0.714285714286	GLFL-1220 GLFL-1221 GLFL-1224 GLFL-1225 GLFL-1226	LIPIDADISACCHARIDESYNTH-RXN KDOTRANS-RXN TETRAACYLDISACC4KIN-RXN
lfer1048260	CHROMOSOME-1	2379	2380	2	1.0	GLFL-2382 GLFL-2383	3.2.1.141-RXN RXN-12190 ALPHA-AMYL-RXN 3.2.1.1-RXN MALTODEG-RXN RXN-12193 RXN-1823 AMYLOMALT-RXN RXN-1825 RXN-1828 RXN0-5181 RXN-12391
lfer1048260	CHROMOSOME-1	727	730	4	1.0	GLFL-729 GLFL-730 GLFL-731 GLFL-732	3.2.1.141-RXN RXN0-5183 RXN-4441 RXN-9613 5.4.99.15-RXN 5.4.99.16-RXN RXN-9603
lfer1048260	CHROMOSOME-1	1501	1502	2	1.0	GLFL-1503 GLFL-1504	7KAPSYN-RXN 6-CARBOXYHEXANOATE--COA-LIGASE-RXN
lfer1048260	CHROMOSOME-1	926	933	8	0.625	GLFL-928 GLFL-931 GLFL-932 GLFL-933 GLFL-935	NADH-DEHYDROGENASE-RXN 1.6.99.5-RXN
lfer1048260	CHROMOSOME-1	836	837	2	1.0	GLFL-838 GLFL-839	UDP-NACMUR-ALA-LIG-RXN UDPNACETYLMURAMATEDEHYDROG-RXN
lfer1048260	CHROMOSOME-1	2488	2491	4	0.75	GLFL-2491 GLFL-2492 GLFL-2494	RXN-13824 RXN-8764 RXN-13826 2.1.1.132-RXN RXN-8763
lfer1048260	CHROMOSOME-1	2117	2121	5	0.8	GLFL-2120 GLFL-2122 GLFL-2123 GLFL-2124	3-OXOACYL-ACP-SYNTH-RXN RXN1G-460 2.3.1.180-RXN RXN1G-157 MALONYL-COA-ACP-TRANSACYL-RXN 3-OXOACYL-ACP-SYNTH-BASE-RXN RXN1G-469 RXN0-2142 RXN0-2141 3-OXOACYL-ACP-REDUCT-RXN RXN-9514
lfer1048260	CHROMOSOME-1	933	935	3	0.666666666667	GLFL-935 GLFL-937	RXN0-5330 NADH-DEHYDROG-A-RXN
lfer1048260	CHROMOSOME-1	717	718	2	1.0	GLFL-719 GLFL-720	3-ISOPROPYLMALISOM-RXN RXN-8991 RXN-13163
lfer1048260	CHROMOSOME-1	1207	1208	2	1.0	GLFL-1209 GLFL-1210	ISOCITRATE-DEHYDROGENASE-NAD+-RXN ISOCITDEH-RXN R23-RXN RXN-8642 RXN-9951
lfer1048260	CHROMOSOME-1	1930	1936	7	1.0	GLFL-1933 GLFL-1934 GLFL-1935 GLFL-1936 GLFL-1937 GLFL-1938 GLFL-1939	TRYPSYN-RXN PRAISOM-RXN IGPSYN-RXN RXN0-2381 RXN0-2382 PRTRANS-RXN ANTHRANSYN-RXN
lfer1048260	CHROMOSOME-1	929	938	10	0.7	GLFL-931 GLFL-932 GLFL-933 GLFL-935 GLFL-938 GLFL-939 GLFL-940	NADH-DEHYDROGENASE-RXN 1.6.99.5-RXN
lfer1048260	CHROMOSOME-1	1726	1728	3	0.666666666667	GLFL-1728 GLFL-1730	RXN0-5330 NADH-DEHYDROG-A-RXN
lfer1048260	CHROMOSOME-1	2119	2121	3	1.0	GLFL-2122 GLFL-2123 GLFL-2124	3-OXOACYL-ACP-SYNTH-RXN RXN1G-460 RXN1G-157 MALONYL-COA-ACP-TRANSACYL-RXN 3-OXOACYL-ACP-SYNTH-BASE-RXN RXN1G-469 3-OXOACYL-ACP-REDUCT-RXN RXN-9514
lfer1048260	CHROMOSOME-1	1459	1462	4	0.75	GLFL-1461 GLFL-1463 GLFL-1464	1.5.1.20-RXN 5-FORMYL-THF-CYCLO-LIGASE-RXN 1.5.1.15-RXN RXN-5061 METHENYLTHFCYCLOHYDRO-RXN METHYLENETHFDEHYDROG-NADP-RXN
lfer1048260	CHROMOSOME-1	124	125	2	1.0	GLFL-125 GLFL-126	GLUTKIN-RXN GLUTSEMIALDEHYDROG-RXN
lfer1048260	CHROMOSOME-1	2217	2218	2	1.0	GLFL-2220 GLFL-2221	IMIDPHOSDEHYD-RXN HISTAMINOTRANS-RXN
lfer1048260	CHROMOSOME-1	1192	1195	4	0.75	GLFL-1194 GLFL-1196 GLFL-1197	COBINPGUANYLYLTRANS-RXN COBALAMINSYN-RXN RXN-14063 COBALAMIN5PSYN-RXN 2.7.1.156-RXN COBINAMIDEKIN-RXN
lfer1048260	CHROMOSOME-1	208	212	5	0.8	GLFL-209 GLFL-211 GLFL-212 GLFL-213	RXN-13039 GCVT-RXN RXN-8654 RXN0-1141 GCVP-RXN
lfer1048260	CHROMOSOME-1	1204	1205	2	1.0	GLFL-1206 GLFL-1207	5.4.1.2-RXN R341-RXN RXN-8768 RXN-8769
lfer1048260	CHROMOSOME-1	926	938	13	0.615384615385	GLFL-928 GLFL-931 GLFL-932 GLFL-933 GLFL-935 GLFL-938 GLFL-939 GLFL-940	NADH-DEHYDROGENASE-RXN 1.6.99.5-RXN
lfer1048260	CHROMOSOME-1	210	212	3	1.0	GLFL-211 GLFL-212 GLFL-213	RXN-13039 RXN0-1141 RXN-8654 GCVP-RXN
lfer1048260	CHROMOSOME-1	1461	1463	3	0.666666666667	GLFL-1463 GLFL-1465	1.5.1.15-RXN 3-CH3-2-OXOBUTANOATE-OH-CH3-XFER-RXN METHENYLTHFCYCLOHYDRO-RXN METHYLENETHFDEHYDROG-NADP-RXN
lfer1048260	CHROMOSOME-1	880	882	3	0.666666666667	GLFL-882 GLFL-884	ADENOSYLHOMOCYSTEINASE-RXN CYSTATHIONINE-BETA-SYNTHASE-RXN CYSTAGLY-RXN
lfer1048260	CHROMOSOME-1	1622	1623	2	1.0	GLFL-1624 GLFL-1625	2TRANSKETO-RXN 1TRANSKETO-RXN TRANSALDOL-RXN
lfer1048260	CHROMOSOME-1	1389	1390	2	1.0	GLFL-1391 GLFL-1392	RXN0-742 RXN0-743
lfer1048260	CHROMOSOME-1	1452	1454	3	1.0	GLFL-1454 GLFL-1455 GLFL-1456	PREPHENATEDEHYDRAT-RXN PREPHENATEDEHYDROG-RXN PREPHENATE-DEHYDROGENASE-NADP+-RXN CHORISMATEMUT-RXN
lfer1048260	CHROMOSOME-1	1896	1900	5	0.8	GLFL-1899 GLFL-1901 GLFL-1902 GLFL-1903	CARBPSYN-RXN 6.3.4.16-RXN GLUTAMIN-RXN ASPCARBTRANS-RXN RXN-13202 DIHYDROOROT-RXN
lfer1048260	CHROMOSOME-1	1898	1900	3	1.0	GLFL-1901 GLFL-1902 GLFL-1903	CARBPSYN-RXN 6.3.4.16-RXN GLUTAMIN-RXN ASPCARBTRANS-RXN RXN-13202 DIHYDROOROT-RXN
lfer1048260	CHROMOSOME-1	2264	2265	2	1.0	GLFL-2267 GLFL-2268	RXN0-5330 NADH-DEHYDROG-A-RXN
lfer1048260	CHROMOSOME-1	1470	1471	2	1.0	GLFL-1472 GLFL-1473	RXN-12878 GLUTAMATE-SYNTHASE-NADH-RXN GLUTAMIN-RXN GLUTDEHYD-RXN GLUTAMATESYN-RXN GLUTAMATE-SYNTHASE-FERREDOXIN-RXN
lfer1048260	CHROMOSOME-1	2301	2302	2	1.0	GLFL-2304 GLFL-2305	RXN-14014 DIHYDRODIPICSYN-RXN
