# Supplementary material for: Putative bacterial interactions from metagenomic knowledge with an integrative systems ecology approach
Source: Microbiologyopen. 2015 Dec 17;5(1):106–17. doi: 10.1002/mbo3.315 (PMC4767419; doi:10.1002/mbo3.315)
Supplement: Supplementary file 16 — Data S3. The file SpplementarymaterialsS3.xls contains the list of SGS involved in the bioleaching pathways. [file MBO3-5-106-s016.xls]

## Sheet: SGS_biomining_pathways
org_id	chr_id	start_position	end_position	length	density	gene_set	reaction_set	Pathway
ACID0018	GEN-EL192470	568	569	2	1.0	GNJA-3453 GNJA-3454	GLUTCYSLIG-RXN GLUTATHIONE-SYN-RXN	GLUTATHIONESYN-PWY		ACID0004	Sulfobacillus thermosulfidooxidans DSM 9293
afer243159	CHROMOSOME-1	2994	2995	2	1.0	GH3S-3058 GH3S-3059	GLUTCYSLIG-RXN GLUTATHIONE-SYN-RXN	GLUTATHIONESYN-PWY		ACID0018	Acidithiobacillus thiooxidans ATCC 19377
ACID0004	GEN-EL192470	433	434	2	1.0	GNIQ-4036 GNIQ-4037	PROTOPORGENOXI-RXN PROTOHEMEFERROCHELAT-RXN	HEME-BIOSYNTHESIS-II		acry349163	Acidiphilium cryptum JF-5
acry349163	CHROMOSOME-1	2481	2483	3	0.666666666667	GHET-2519 GHET-2521	PROTOPORGENOXI-RXN PROTOHEMEFERROCHELAT-RXN	HEME-BIOSYNTHESIS-II		afer243159	Acidithiobacillus ferrooxidans ATCC 23270
lfer1048260	CHROMOSOME-1	862	863	2	1.0	GLFL-864 GLFL-865	HEMN-RXN UROGENDECARBOX-RXN	HEME-BIOSYNTHESIS-II		lfer1048260	Leptospirillum ferriphillum ML-04
ACID0004	GEN-EL192470	433	434	2	1.0	GNIQ-4036 GNIQ-4037	PROTOPORGENOXI-RXN PROTOHEMEFERROCHELAT-RXN	HEMESYN2-PWY
acry349163	CHROMOSOME-1	2481	2483	3	0.666666666667	GHET-2519 GHET-2521	PROTOPORGENOXI-RXN PROTOHEMEFERROCHELAT-RXN	HEMESYN2-PWY
lfer1048260	CHROMOSOME-1	862	863	2	1.0	GLFL-864 GLFL-865	HEMN-RXN UROGENDECARBOX-RXN	HEMESYN2-PWY
lfer1048260	CHROMOSOME-1	2315	2316	2	1.0	GLFL-2318 GLFL-2319	RXN-11758 ADOMET-DMK-METHYLTRANSFER-RXN HEMN-RXN 2-OCTAPRENYL-METHOXY-BENZOQ-METH-RXN RXN-11046	HEMESYN2-PWY
ACID0004	GEN-EL192470	1838	1840	3	1.0	GNIQ-5441 GNIQ-5442 GNIQ-5443	L-ASPARTATE-OXID-RXN QUINOLINATE-SYNTHA-RXN QUINOPRIBOTRANS-RXN RXN-9772	NADSYN-PWY
acry349163	CHROMOSOME-1	1541	1543	3	1.0	GHET-1562 GHET-1563 GHET-1564	L-ASPARTATE-OXID-RXN QUINOLINATE-SYNTHA-RXN QUINOPRIBOTRANS-RXN	NADSYN-PWY
ACID0004	GEN-EL192470	433	434	2	1.0	GNIQ-4036 GNIQ-4037	PROTOPORGENOXI-RXN PROTOHEMEFERROCHELAT-RXN	PWY-5918
ACID0004	GEN-EL192470	728	730	3	1.0	GNIQ-4331 GNIQ-4332 GNIQ-4333	UROGENIIISYN-RXN OHMETHYLBILANESYN-RXN PORPHOBILSYNTH-RXN	PWY-5918
ACID0018	GEN-EL192470	2025	2027	3	1.0	GNJA-4910 GNJA-4911 GNJA-4912	UROGENIIISYN-RXN OHMETHYLBILANESYN-RXN PORPHOBILSYNTH-RXN	PWY-5918
acry349163	CHROMOSOME-1	2481	2483	3	0.666666666667	GHET-2519 GHET-2521	PROTOPORGENOXI-RXN PROTOHEMEFERROCHELAT-RXN	PWY-5918
acry349163	CHROMOSOME-1	128	129	2	1.0	GHET-130 GHET-131	UROGENIIISYN-RXN OHMETHYLBILANESYN-RXN	PWY-5918
afer243159	CHROMOSOME-1	3221	3226	6	0.666666666667	GH3S-3293 GH3S-3294 GH3S-3295 GH3S-3298	UROGENIIISYN-RXN OHMETHYLBILANESYN-RXN GSAAMINOTRANS-RXN PORPHOBILSYNTH-RXN	PWY-5918
afer243159	CHROMOSOME-1	3221	3223	3	1.0	GH3S-3293 GH3S-3294 GH3S-3295	UROGENIIISYN-RXN OHMETHYLBILANESYN-RXN PORPHOBILSYNTH-RXN	PWY-5918
lfer1048260	CHROMOSOME-1	862	863	2	1.0	GLFL-864 GLFL-865	HEMN-RXN UROGENDECARBOX-RXN	PWY-5918
ACID0004	GEN-EL192470	433	434	2	1.0	GNIQ-4036 GNIQ-4037	PROTOPORGENOXI-RXN PROTOHEMEFERROCHELAT-RXN	PWY-5920
ACID0004	GEN-EL192470	728	730	3	1.0	GNIQ-4331 GNIQ-4332 GNIQ-4333	UROGENIIISYN-RXN OHMETHYLBILANESYN-RXN PORPHOBILSYNTH-RXN	PWY-5920
ACID0018	GEN-EL192470	2025	2027	3	1.0	GNJA-4910 GNJA-4911 GNJA-4912	UROGENIIISYN-RXN OHMETHYLBILANESYN-RXN PORPHOBILSYNTH-RXN	PWY-5920
acry349163	CHROMOSOME-1	2481	2483	3	0.666666666667	GHET-2519 GHET-2521	PROTOPORGENOXI-RXN PROTOHEMEFERROCHELAT-RXN	PWY-5920
acry349163	CHROMOSOME-1	128	129	2	1.0	GHET-130 GHET-131	UROGENIIISYN-RXN OHMETHYLBILANESYN-RXN	PWY-5920
afer243159	CHROMOSOME-1	3221	3226	6	0.666666666667	GH3S-3293 GH3S-3294 GH3S-3295 GH3S-3298	UROGENIIISYN-RXN OHMETHYLBILANESYN-RXN GSAAMINOTRANS-RXN PORPHOBILSYNTH-RXN	PWY-5920
afer243159	CHROMOSOME-1	3221	3223	3	1.0	GH3S-3293 GH3S-3294 GH3S-3295	UROGENIIISYN-RXN OHMETHYLBILANESYN-RXN PORPHOBILSYNTH-RXN	PWY-5920
lfer1048260	CHROMOSOME-1	862	863	2	1.0	GLFL-864 GLFL-865	HEMN-RXN UROGENDECARBOX-RXN	PWY-5920
ACID0004	GEN-EL192470	433	434	2	1.0	GNIQ-4036 GNIQ-4037	PROTOPORGENOXI-RXN PROTOHEMEFERROCHELAT-RXN	PWY0-1415
acry349163	CHROMOSOME-1	2481	2483	3	0.666666666667	GHET-2519 GHET-2521	PROTOPORGENOXI-RXN PROTOHEMEFERROCHELAT-RXN	PWY0-1415
lfer1048260	CHROMOSOME-1	862	863	2	1.0	GLFL-864 GLFL-865	HEMN-RXN UROGENDECARBOX-RXN	PWY0-1415
lfer1048260	CHROMOSOME-1	2315	2316	2	1.0	GLFL-2318 GLFL-2319	RXN-11758 ADOMET-DMK-METHYLTRANSFER-RXN HEMN-RXN 2-OCTAPRENYL-METHOXY-BENZOQ-METH-RXN RXN-11046	PWY0-1415
ACID0004	GEN-EL192470	1838	1840	3	1.0	GNIQ-5441 GNIQ-5442 GNIQ-5443	L-ASPARTATE-OXID-RXN QUINOLINATE-SYNTHA-RXN QUINOPRIBOTRANS-RXN RXN-9772	PYRIDNUCSYN-PWY
acry349163	CHROMOSOME-1	1541	1543	3	1.0	GHET-1562 GHET-1563 GHET-1564	L-ASPARTATE-OXID-RXN QUINOLINATE-SYNTHA-RXN QUINOPRIBOTRANS-RXN	PYRIDNUCSYN-PWY
ACID0004	GEN-EL192470	1516	1518	3	0.666666666667	GNIQ-5119 GNIQ-5121	ADENYLYLSULFKIN-RXN SULFATE-ADENYLYLTRANS-RXN	SULFATE-CYS-PWY
ACID0004	GEN-EL192470	1847	1848	2	1.0	GNIQ-5450 GNIQ-5451	3PGAREARR-RXN PGLYCDEHYDROG-RXN	SULFATE-CYS-PWY
acry349163	CHROMOSOME-1	1319	1320	2	1.0	GHET-1337 GHET-1338	ADENYLYLSULFKIN-RXN SULFATE-ADENYLYLTRANS-RXN	SULFATE-CYS-PWY
acry349163	CHROMOSOME-1	2659	2660	2	1.0	GHET-2698 GHET-2699	PSERTRANSAM-RXN PGLYCDEHYDROG-RXN ERYTHRON4PDEHYDROG-RXN PSERTRANSAMPYR-RXN	SULFATE-CYS-PWY
acry349163	CHROMOSOME-1	2810	2811	2	1.0	GHET-2849 GHET-2850	SULFITE-REDUCTASE-FERREDOXIN-RXN 1.8.4.8-RXN ADENYLYLSULFATE-REDUCTASE-RXN SULFITE-REDUCTASE-RXN RXN-11922 SULFITE-REDUCT-RXN RXN-11944	SULFATE-CYS-PWY
afer243159	CHROMOSOME-1	3052	3056	5	1.0	GH3S-3116 GH3S-3117 GH3S-3118 GH3S-3119 GH3S-3120	SULFITE-REDUCT-RXN RXN-12019 SULFATE-ADENYLYLTRANS-RXN	SULFATE-CYS-PWY
afer243159	CHROMOSOME-1	875	876	2	1.0	GH3S-895 GH3S-896	PSERTRANSAM-RXN PGLYCDEHYDROG-RXN ERYTHRON4PDEHYDROG-RXN PSERTRANSAMPYR-RXN	SULFATE-CYS-PWY
lfer1048260	CHROMOSOME-1	484	486	3	1.0	GLFL-486 GLFL-487 GLFL-488	ADENYLYLSULFATE-REDUCTASE-RXN ADENYLYLSULFKIN-RXN SULFATE-ADENYLYLTRANS-RXN	SULFATE-CYS-PWY
lfer1048260	CHROMOSOME-1	1366	1367	2	1.0	GLFL-1368 GLFL-1369	PSERTRANSAM-RXN PGLYCDEHYDROG-RXN	SULFATE-CYS-PWY
